# Supplementary material for: Epigenetic age acceleration of cervical squamous cell carcinoma converged to human papillomavirus 16/18 expression, immunoactivation, and favourable prognosis
Source: Clin Epigenetics. 2020 Feb 10;12:23. doi: 10.1186/s13148-020-0822-y (PMC7011257; doi:10.1186/s13148-020-0822-y)
Supplement: Supplementary file 1 — Additional file 1: Table S1. Differential expression analysis by DESeq2 between the DNAmAge-ACC and DNAmAge-DEC groups; Table S2. GO analysis based on differentially expressed genes; Table S3. KEGG GSEA analysis based on the pre-ranked gene list derived from DESeq2 result; Table S4. GO GSEA analysis based on the pre-ranked gene list derived from DESeq2 result; Table S5. Independent test between frequently mutated genes (> 10%) and DNAm age groups; Table S6. Differentially methylated probes in CpG islands identified by ChAMP between two DNAm age groups; Table S7. Demographic and clinicopathological characteristic comparison between samples with reversed methylation level in two DNAmAge groups; Table S8. Demographic and clinicopathological characteristic comparison between the two new DNAmAge groups; Table S9. Independent test between frequently mutated genes (> 10%) and new DNAm age groups; Table S10. Differentially methylated probes in CpG islands identified by ChAMP between two new DNAm age groups. [file 13148_2020_822_MOESM1_ESM.xlsx]

## Sheet: Table S1
# Supplementary Table S1: Differential expression analysis by DESeq2 between the DNAmAge-ACC and DNAmAge-DEC groups.
ENSEMBL ID	GeneSymbol	BaseMean	log2FC	P	FDR
ENSG00000198756	COLGALT2	107.122	-1.88536	8.41924e-18	1.30288e-13
ENSG00000100253	MIOX	44.0011	2.00744	3.63301e-16	2.81104e-12
ENSG00000120057	SFRP5	12.136	-3.25503	9.57654e-16	4.9399e-12
ENSG00000204248	COL11A2	166.807	-1.47626	3.98103e-15	1.54016e-11
ENSG00000165643	SOHLH1	206.257	-5.45221	1.82016e-14	5.6334e-11
ENSG00000137285	TUBB2B	131.018	-1.58183	3.22296e-14	8.31254e-11
ENSG00000152154	TMEM178A	57.5522	-1.56623	5.24275e-14	1.15902e-10
ENSG00000172551	MUCL1	97.8809	-2.85728	1.56407e-13	3.0255e-10
ENSG00000130294	KIF1A	321.465	-3.02452	4.07864e-13	7.013e-10
ENSG00000181617	FDCSP	608.18	3.10422	5.13084e-13	7.93997e-10
ENSG00000087250	MT3	40.4402	-2.30029	1.36433e-12	1.91936e-09
ENSG00000150893	FREM2	136.923	-2.91436	1.74034e-12	2.24431e-09
ENSG00000064218	DMRT3	63.5778	-2.50587	2.14902e-12	2.55816e-09
ENSG00000156076	WIF1	46.3816	-2.88118	2.3997e-12	2.65253e-09
ENSG00000154917	RAB6B	370.217	-1.29014	3.02502e-12	3.12081e-09
ENSG00000112303	VNN2	162.447	1.40644	3.36463e-12	3.25422e-09
ENSG00000124260	MAGEA10	37.5604	-2.84007	3.84565e-12	3.50067e-09
ENSG00000158560	DYNC1I1	118.842	-1.84535	5.51346e-12	4.74005e-09
ENSG00000060709	RIMBP2	49.2094	-1.69267	1.30653e-11	1.01093e-08
ENSG00000175985	PLEKHD1	52.7821	-1.67102	1.25543e-11	1.01093e-08
ENSG00000154548	SRSF12	83.3905	-1.24692	1.43432e-11	1.05696e-08
ENSG00000137872	SEMA6D	292.743	-1.69594	1.5809e-11	1.06367e-08
ENSG00000177181	RIMKLA	233.544	-1.80584	1.52639e-11	1.06367e-08
ENSG00000112936	C7	91.6102	1.97702	1.99869e-11	1.28138e-08
ENSG00000185818	NAT8L	93.21	-1.82047	2.07009e-11	1.28138e-08
ENSG00000124253	PCK1	37.4962	-2.75439	2.50759e-11	1.4925e-08
ENSG00000165023	DIRAS2	16.6393	-2.23084	3.94675e-11	2.26207e-08
ENSG00000124785	NRN1	488.836	-1.56013	4.28062e-11	2.3658e-08
ENSG00000084710	EFR3B	115.006	-1.31243	5.87137e-11	3.13308e-08
ENSG00000101333	PLCB4	306.802	-1.71183	6.29198e-11	3.24561e-08
ENSG00000131711	MAP1B	1330.82	-1.32313	6.98819e-11	3.48846e-08
ENSG00000168754	FAM178B	143.846	-1.70996	7.79626e-11	3.77022e-08
ENSG00000104290	FZD3	327.494	-1.13387	8.58347e-11	4.02513e-08
ENSG00000116014	KISS1R	23.1424	-1.56054	1.34258e-10	6.00174e-08
ENSG00000146197	SCUBE3	162.259	-1.49836	1.35742e-10	6.00174e-08
ENSG00000104313	EYA1	47.8752	-1.98133	1.54735e-10	6.65144e-08
ENSG00000150873	C2ORF50	21.0409	-1.48288	1.60294e-10	6.70417e-08
ENSG00000158485	CD1B	28.4344	1.54708	2.11972e-10	8.63227e-08
ENSG00000143512	HHIPL2	39.5749	-1.63171	2.40426e-10	9.53998e-08
ENSG00000148935	GAS2	30.9878	-1.49978	2.48971e-10	9.63208e-08
ENSG00000125910	S1PR4	227.93	1.00766	2.9569e-10	1.11605e-07
ENSG00000131668	BARX1	365.511	-2.68244	3.08094e-10	1.13518e-07
ENSG00000090382	LYZ	5754.52	1.2891	3.17048e-10	1.141e-07
ENSG00000185250	PPIL6	78.135	-1.01053	3.81965e-10	1.34339e-07
ENSG00000172794	RAB37	148.914	0.856497	4.39275e-10	1.51062e-07
ENSG00000009950	MLXIPL	98.1261	-1.55	4.66553e-10	1.56954e-07
ENSG00000129682	FGF13	93.8894	-1.4345	5.19265e-10	1.70971e-07
ENSG00000110031	LPXN	832.791	0.722121	5.38649e-10	1.73658e-07
ENSG00000127863	TNFRSF19	550.652	-1.39646	6.32524e-10	1.91927e-07
ENSG00000129988	LBP	32.1125	-2.25382	6.09091e-10	1.91927e-07
ENSG00000134769	DTNA	87.2932	-1.22446	6.23651e-10	1.91927e-07
ENSG00000111729	CLEC4A	139.236	0.810137	6.73908e-10	1.96769e-07
ENSG00000168421	RHOH	330.968	0.875035	6.72943e-10	1.96769e-07
ENSG00000188404	SELL	546.48	1.08152	7.56243e-10	2.1672e-07
ENSG00000106809	OGN	66.1248	1.67275	7.92813e-10	2.23069e-07
ENSG00000166426	CRABP1	40.362	-2.33479	9.77956e-10	2.70248e-07
ENSG00000197977	ELOVL2	99.6439	-1.63139	1.13415e-09	3.07912e-07
ENSG00000146013	GFRA3	137.278	-1.65714	1.23766e-09	3.30219e-07
ENSG00000112852	PCDHB2	95.3913	-1.68972	1.46752e-09	3.828e-07
ENSG00000237515	SHISA9	35.119	-2.47577	1.4842e-09	3.828e-07
ENSG00000171747	LGALS4	79.1872	1.32604	1.58905e-09	4.03124e-07
ENSG00000120088	CRHR1	16.8066	-1.86908	2.04938e-09	5.11519e-07
ENSG00000204950	LRRC10B	73.8994	-1.38038	2.22318e-09	5.4609e-07
ENSG00000107317	PTGDS	1967.14	1.31979	2.60168e-09	6.29079e-07
ENSG00000135333	EPHA7	27.7328	-1.89051	2.67157e-09	6.36039e-07
ENSG00000176490	DIRAS1	138.874	-1.52771	2.77265e-09	6.50103e-07
ENSG00000134569	LRP4	768.83	-1.13447	3.18256e-09	7.35076e-07
ENSG00000126353	CCR7	330.466	1.06008	3.80024e-09	8.64833e-07
ENSG00000275410	HNF1B	24.8863	1.92688	4.05285e-09	9.08955e-07
ENSG00000239961	LILRA4	38.4525	1.33323	4.26375e-09	9.42593e-07
ENSG00000125245	GPR18	52.6676	0.988353	4.35088e-09	9.48308e-07
ENSG00000068831	RASGRP2	225.389	0.808169	5.33002e-09	1.14558e-06
ENSG00000075884	ARHGAP15	283.395	0.849413	5.60124e-09	1.17134e-06
ENSG00000162873	KLHDC8A	61.2283	-1.34446	5.59531e-09	1.17134e-06
ENSG00000108947	EFNB3	81.1739	-1.25301	6.1058e-09	1.24857e-06
ENSG00000124731	TREM1	332.922	-1.28124	6.13193e-09	1.24857e-06
ENSG00000111796	KLRB1	183.42	0.940732	6.98516e-09	1.40384e-06
ENSG00000099769	IGFALS	32.2207	1.37832	7.40183e-09	1.46851e-06
ENSG00000122122	SASH3	929.658	0.808928	7.51863e-09	1.4728e-06
ENSG00000117091	CD48	739.769	0.942185	8.14421e-09	1.5754e-06
ENSG00000171657	GPR82	48.7397	0.836734	9.62315e-09	1.8385e-06
ENSG00000159167	STC1	1888.85	-1.41642	9.75857e-09	1.84163e-06
ENSG00000103184	SEC14L5	54.0324	-0.995017	1.00276e-08	1.86703e-06
ENSG00000167208	SNX20	453.539	0.852947	1.01344e-08	1.86703e-06
ENSG00000160593	JAML	776.077	0.956409	1.09485e-08	1.99327e-06
ENSG00000087589	CASS4	72.4504	0.820435	1.1096e-08	1.99663e-06
ENSG00000167261	DPEP2	114.845	0.902492	1.18054e-08	2.09986e-06
ENSG00000140968	IRF8	645.66	0.836255	1.34017e-08	2.35416e-06
ENSG00000146285	SCML4	99.9687	1.15009	1.35393e-08	2.35416e-06
ENSG00000110876	SELPLG	1146.24	0.782403	1.42344e-08	2.44753e-06
ENSG00000172349	IL16	612.872	0.76938	1.72556e-08	2.9344e-06
ENSG00000174944	P2RY14	55.3194	0.922312	1.78405e-08	3.0009e-06
ENSG00000126759	CFP	101.633	0.766432	1.89849e-08	3.14426e-06
ENSG00000163328	GPR155	573.022	-0.892961	1.90992e-08	3.14426e-06
ENSG00000125207	PIWIL1	16.4053	-2.13461	2.01511e-08	3.26466e-06
ENSG00000169442	CD52	1245.59	0.904324	2.02525e-08	3.26466e-06
ENSG00000102144	PGK1	35661.4	-0.499849	2.2394e-08	3.54612e-06
ENSG00000117009	KMO	76.1254	0.829961	2.24568e-08	3.54612e-06
ENSG00000128815	WDFY4	360.965	0.851317	2.29053e-08	3.5804e-06
ENSG00000115165	CYTIP	644.813	0.856522	2.6339e-08	4.07596e-06
ENSG00000126860	EVI2A	299.634	0.79787	3.01215e-08	4.61515e-06
ENSG00000043143	JADE2	3166.51	-0.744316	3.11613e-08	4.68175e-06
ENSG00000122224	LY9	145.755	1.05526	3.11402e-08	4.68175e-06
ENSG00000115085	ZAP70	643.864	0.948226	3.43476e-08	5.11086e-06
ENSG00000123405	NFE2	98.3298	-1.37079	3.57412e-08	5.23049e-06
ENSG00000185862	EVI2B	588.512	0.814789	3.58276e-08	5.23049e-06
ENSG00000188305	C19ORF35	23.6862	0.7397	3.66698e-08	5.30341e-06
ENSG00000125895	TMEM74B	101.214	-0.928006	3.73363e-08	5.34981e-06
ENSG00000196664	TLR7	136.677	0.877044	4.18203e-08	5.93733e-06
ENSG00000204161	C10ORF128	204.083	0.688011	4.37814e-08	6.15925e-06
ENSG00000123329	ARHGAP9	823.173	0.773641	4.58743e-08	6.39554e-06
ENSG00000213203	GIMAP1	260.932	0.751402	5.51024e-08	7.61348e-06
ENSG00000168071	CCDC88B	2108.84	0.747275	5.77134e-08	7.89658e-06
ENSG00000185269	NOTUM	103.711	-1.26387	5.86822e-08	7.89658e-06
ENSG00000185640	KRT79	86.9582	1.61405	5.85093e-08	7.89658e-06
ENSG00000165917	RAPSN	22.7932	1.33704	6.01821e-08	8.02861e-06
ENSG00000100060	MFNG	424.685	0.650664	6.25609e-08	8.06402e-06
ENSG00000138336	TET1	79.7262	-0.969014	6.30531e-08	8.06402e-06
ENSG00000163106	HPGDS	72.311	0.851334	6.26597e-08	8.06402e-06
ENSG00000180353	HCLS1	3031.63	0.811934	6.28054e-08	8.06402e-06
ENSG00000215018	COL28A1	65.4778	-1.37637	6.20046e-08	8.06402e-06
ENSG00000132514	CLEC10A	229.842	1.11022	6.42555e-08	8.15044e-06
ENSG00000198821	CD247	576.698	0.847704	6.54303e-08	8.23198e-06
ENSG00000152256	PDK1	1519.32	-0.477642	6.61324e-08	8.25322e-06
ENSG00000013725	CD6	729.479	0.840233	6.69232e-08	8.28509e-06
ENSG00000110934	BIN2	519.136	0.787219	6.79936e-08	8.3508e-06
ENSG00000155307	SAMSN1	499.067	0.748472	6.88101e-08	8.38454e-06
ENSG00000175463	TBC1D10C	683.757	0.883974	7.21955e-08	8.72832e-06
ENSG00000169313	P2RY12	18.1216	1.23828	7.4062e-08	8.88457e-06
ENSG00000163519	TRAT1	77.8597	1.1083	7.64305e-08	9.09816e-06
ENSG00000160307	S100B	435.306	1.08418	8.24733e-08	9.74256e-06
ENSG00000169413	RNASE6	472.606	0.762912	8.44001e-08	9.89463e-06
ENSG00000122884	P4HA1	3585.64	-0.553059	8.50525e-08	9.89615e-06
ENSG00000007312	CD79B	199.153	0.966093	8.75289e-08	1.01083e-05
ENSG00000198851	CD3E	1389.21	0.904783	8.82914e-08	1.01208e-05
ENSG00000123338	NCKAP1L	1167.86	0.757064	9.24599e-08	1.04439e-05
ENSG00000151062	CACNA2D4	124.236	0.485499	9.20081e-08	1.04439e-05
ENSG00000095713	CRTAC1	66.4707	-1.54369	9.39606e-08	1.05365e-05
ENSG00000102879	CORO1A	3838.97	0.706318	9.53419e-08	1.05387e-05
ENSG00000173947	PIFO	69.5812	-1.36414	9.49535e-08	1.05387e-05
ENSG00000076662	ICAM3	93.6995	0.861844	1.00267e-07	1.09904e-05
ENSG00000181631	P2RY13	145.631	0.927851	1.00849e-07	1.09904e-05
ENSG00000174946	GPR171	168.864	1.02671	1.04124e-07	1.12023e-05
ENSG00000182866	LCK	819.032	0.772837	1.0485e-07	1.12023e-05
ENSG00000184730	APOBR	807.481	0.64227	1.04965e-07	1.12023e-05
ENSG00000167771	RCOR2	280.863	-1.05776	1.08087e-07	1.14565e-05
ENSG00000179144	GIMAP7	417.287	0.807274	1.11474e-07	1.17351e-05
ENSG00000162894	FCMR	328.939	0.708829	1.1281e-07	1.17955e-05
ENSG00000086730	LAT2	574.393	0.558585	1.19222e-07	1.23823e-05
ENSG00000180549	FUT7	75.7504	0.944961	1.24733e-07	1.28683e-05
ENSG00000140030	GPR65	184.089	0.749108	1.3512e-07	1.38475e-05
ENSG00000083799	CYLD	3192.44	0.372332	1.3693e-07	1.39408e-05
ENSG00000132965	ALOX5AP	915.149	0.714265	1.44364e-07	1.46016e-05
ENSG00000100351	GRAP2	197.121	0.816243	1.46181e-07	1.46892e-05
ENSG00000197471	SPN	618.207	0.788195	1.48121e-07	1.47882e-05
ENSG00000011677	GABRA3	285.88	-1.51587	1.59459e-07	1.56216e-05
ENSG00000077984	CST7	513.457	0.893201	1.59497e-07	1.56216e-05
ENSG00000138722	MMRN1	150.342	1.11618	1.57655e-07	1.56216e-05
ENSG00000163563	MNDA	386.718	0.781385	1.64631e-07	1.6023e-05
ENSG00000112799	LY86	208.875	0.78086	1.71047e-07	1.65434e-05
ENSG00000110324	IL10RA	1084.02	0.768268	1.86603e-07	1.78324e-05
ENSG00000143119	CD53	1858.58	0.751694	1.88505e-07	1.78324e-05
ENSG00000155926	SLA	997.567	0.789857	1.88984e-07	1.78324e-05
ENSG00000178562	CD28	120.961	0.850773	1.88786e-07	1.78324e-05
ENSG00000010671	BTK	283.849	0.698147	1.99922e-07	1.86633e-05
ENSG00000135426	TESPA1	132.644	0.775624	2.00201e-07	1.86633e-05
ENSG00000156738	MS4A1	184.679	1.38556	2.12288e-07	1.96716e-05
ENSG00000133561	GIMAP6	532.655	0.686506	2.18201e-07	2.00992e-05
ENSG00000073861	TBX21	113.136	0.954132	2.24454e-07	2.05528e-05
ENSG00000113361	CDH6	136.927	-0.78423	2.33557e-07	2.12606e-05
ENSG00000153283	CD96	598.635	0.865529	2.35819e-07	2.1341e-05
ENSG00000181036	FCRL6	59.8853	1.00475	2.4394e-07	2.19476e-05
ENSG00000213366	GSTM2	681.049	-1.08448	2.55934e-07	2.28935e-05
ENSG00000135097	MSI1	240.878	-1.42973	2.62388e-07	2.3336e-05
ENSG00000160654	CD3G	284.633	0.913334	2.64631e-07	2.3401e-05
ENSG00000081237	PTPRC	2105.26	0.822272	2.68001e-07	2.34312e-05
ENSG00000204936	CD177	328.117	1.42328	2.66503e-07	2.34312e-05
ENSG00000072818	ACAP1	981.25	0.679952	2.717e-07	2.36212e-05
ENSG00000130755	GMFG	841.968	0.760043	2.76609e-07	2.37747e-05
ENSG00000168685	IL7R	1124.18	0.862822	2.77598e-07	2.37747e-05
ENSG00000172215	CXCR6	507.913	0.917239	2.78075e-07	2.37747e-05
ENSG00000187678	SPRY4	877.084	-0.788855	2.80143e-07	2.38198e-05
ENSG00000126882	FAM78A	429.078	0.695955	2.85018e-07	2.39026e-05
ENSG00000144199	FAHD2B	368.137	-0.804301	2.82697e-07	2.39026e-05
ENSG00000174123	TLR10	66.7943	0.869692	2.8575e-07	2.39026e-05
ENSG00000171246	NPTX1	78.6618	-1.45791	2.9756e-07	2.47567e-05
ENSG00000165168	CYBB	1995.95	0.79769	3.30523e-07	2.73521e-05
ENSG00000186265	BTLA	48.0227	0.885547	3.43658e-07	2.82878e-05
ENSG00000021826	CPS1	203.284	-1.58012	3.48107e-07	2.85024e-05
ENSG00000180096	SEPT1	709.341	0.704972	3.74755e-07	3.05228e-05
ENSG00000100385	IL2RB	1534.75	0.780537	3.80555e-07	3.0608e-05
ENSG00000103222	ABCC1	6453.06	-0.622412	3.78504e-07	3.0608e-05
ENSG00000163154	TNFAIP8L2	264.04	0.763488	3.81735e-07	3.0608e-05
ENSG00000085563	ABCB1	138.488	0.768953	3.93726e-07	3.14068e-05
ENSG00000134516	DOCK2	773.306	0.737791	4.06426e-07	3.22535e-05
ENSG00000043462	LCP2	1327.08	0.677004	4.1429e-07	3.24518e-05
ENSG00000174175	SELP	155.426	0.991692	4.1391e-07	3.24518e-05
ENSG00000180448	ARHGAP45	2339.49	0.53122	4.15215e-07	3.24518e-05
ENSG00000105122	RASAL3	732.388	0.746287	4.24903e-07	3.30421e-05
ENSG00000122025	FLT3	36.2154	0.970047	4.29204e-07	3.32096e-05
ENSG00000176083	ZNF683	522.054	1.13935	4.90921e-07	3.7796e-05
ENSG00000081320	STK17B	2191.48	0.388138	5.07884e-07	3.89084e-05
ENSG00000100079	LGALS2	164.706	0.951895	5.20781e-07	3.95053e-05
ENSG00000101082	SLA2	305.204	0.876416	5.18718e-07	3.95053e-05
ENSG00000212901	KRTAP3-1	5.89464	-2.31981	5.34889e-07	4.03776e-05
ENSG00000111913	RIPOR2	328.96	0.750349	5.52751e-07	4.15234e-05
ENSG00000165556	CDX2	12.2566	-2.49951	5.61845e-07	4.18007e-05
ENSG00000166501	PRKCB	349.633	0.799752	5.60951e-07	4.18007e-05
ENSG00000167984	NLRC3	372.679	0.687117	5.77308e-07	4.27457e-05
ENSG00000162739	SLAMF6	293.605	0.916419	5.8302e-07	4.27594e-05
ENSG00000255833	TIFAB	48.0171	1.02742	5.80369e-07	4.27594e-05
ENSG00000171659	GPR34	163.596	0.661912	6.0908e-07	4.44599e-05
ENSG00000105967	TFEC	222.316	0.796523	6.2344e-07	4.52945e-05
ENSG00000171777	RASGRP4	56.3449	0.57562	6.45907e-07	4.67075e-05
ENSG00000157856	DRC1	27.0856	-1.50738	6.81373e-07	4.9043e-05
ENSG00000136573	BLK	44.0015	1.2058	6.96785e-07	4.99201e-05
ENSG00000108798	ABI3	710.016	0.661662	7.23817e-07	5.13811e-05
ENSG00000213088	ACKR1	484.818	1.25389	7.21852e-07	5.13811e-05
ENSG00000167286	CD3D	709.595	0.927282	7.2938e-07	5.15395e-05
ENSG00000102230	PCYT1B	60.1788	-1.45889	7.39698e-07	5.20311e-05
ENSG00000164638	SLC29A4	185.715	-1.03533	7.64954e-07	5.35641e-05
ENSG00000143847	PPFIA4	451.842	-0.756873	7.81383e-07	5.4468e-05
ENSG00000005844	ITGAL	1220.63	0.816736	7.91958e-07	5.44691e-05
ENSG00000100448	CTSG	29.9432	1.36308	7.8961e-07	5.44691e-05
ENSG00000154175	ABI3BP	514.002	1.05831	7.91755e-07	5.44691e-05
ENSG00000110077	MS4A6A	1400.28	0.722907	8.01743e-07	5.46563e-05
ENSG00000158113	LRRC43	21.82	-0.905586	7.99852e-07	5.46563e-05
ENSG00000015285	WAS	659.615	0.667874	8.06241e-07	5.47219e-05
ENSG00000148408	CACNA1B	151.099	-1.60262	8.16677e-07	5.51881e-05
ENSG00000166670	MMP10	2333.33	1.55388	8.29872e-07	5.58359e-05
ENSG00000177455	CD19	100.21	1.03077	8.33865e-07	5.58618e-05
ENSG00000134594	RAB33A	58.5704	0.646141	8.62506e-07	5.75314e-05
ENSG00000109684	CLNK	51.2919	0.90324	8.72383e-07	5.79405e-05
ENSG00000063127	SLC6A16	67.6498	-0.687944	8.91344e-07	5.89208e-05
ENSG00000117090	SLAMF1	169.229	0.771421	9.00295e-07	5.89208e-05
ENSG00000133574	GIMAP4	968.566	0.696622	8.96422e-07	5.89208e-05
ENSG00000139193	CD27	328.835	0.894343	9.02373e-07	5.89208e-05
ENSG00000154162	CDH12	10.9878	-1.88536	9.07923e-07	5.90341e-05
ENSG00000157570	TSPAN18	509.136	-1.0282	9.5011e-07	6.15186e-05
ENSG00000105220	GPI	28479.1	-0.440683	9.81711e-07	6.32999e-05
ENSG00000123999	INHA	51.5134	-1.24562	9.87637e-07	6.34178e-05
ENSG00000149781	FERMT3	1274.8	0.645024	9.94173e-07	6.34749e-05
ENSG00000204475	NCR3	46.8309	0.91019	9.96729e-07	6.34749e-05
ENSG00000086205	FOLH1	97.7744	-0.879667	1.00476e-06	6.3724e-05
ENSG00000124203	ZNF831	85.5389	0.96294	1.01889e-06	6.43562e-05
ENSG00000196511	TPK1	127.572	0.516988	1.03008e-06	6.45363e-05
ENSG00000197540	GZMM	144.272	0.932874	1.02699e-06	6.45363e-05
ENSG00000109943	CRTAM	110.329	0.993978	1.05601e-06	6.56295e-05
ENSG00000183918	SH2D1A	184.554	0.91969	1.0553e-06	6.56295e-05
ENSG00000115758	ODC1	8074.54	-0.758475	1.09984e-06	6.80799e-05
ENSG00000141506	PIK3R5	377.05	0.656663	1.15834e-06	7.14157e-05
ENSG00000142347	MYO1F	1145.66	0.634113	1.17418e-06	7.19096e-05
ENSG00000142512	SIGLEC10	438.744	0.774284	1.17565e-06	7.19096e-05
ENSG00000156427	FGF18	32.8388	-1.04128	1.20285e-06	7.3284e-05
ENSG00000107742	SPOCK2	2297.41	0.893514	1.22036e-06	7.40589e-05
ENSG00000082175	PGR	203.678	1.14899	1.22872e-06	7.42749e-05
ENSG00000072274	TFRC	19529.7	-0.63837	1.24695e-06	7.47931e-05
ENSG00000164651	SP8	42.1459	-1.68615	1.24273e-06	7.47931e-05
ENSG00000134028	ADAMDEC1	503.462	1.04532	1.25547e-06	7.5013e-05
ENSG00000143851	PTPN7	744.959	0.715066	1.26083e-06	7.50433e-05
ENSG00000122778	KIAA1549	329.609	-1.00606	1.29822e-06	7.6973e-05
ENSG00000173208	ABCD2	48.6585	0.872383	1.34439e-06	7.9406e-05
ENSG00000091129	NRCAM	506.558	-1.29163	1.36022e-06	8.00018e-05
ENSG00000256980	KHDC1L	30.5064	1.48886	1.36481e-06	8.00018e-05
ENSG00000120149	MSX2	189.447	-1.10562	1.42334e-06	8.31178e-05
ENSG00000169508	GPR183	455.213	0.734453	1.52875e-06	8.86043e-05
ENSG00000204815	TTC25	44.2102	-0.918382	1.52705e-06	8.86043e-05
ENSG00000197557	TTC30A	382.887	-0.524512	1.64263e-06	9.48496e-05
ENSG00000164691	TAGAP	368.288	0.693863	1.65143e-06	9.48761e-05
ENSG00000198930	CSAG1	33.1624	-1.96566	1.65535e-06	9.48761e-05
ENSG00000117281	CD160	42.464	0.867149	1.68323e-06	9.61179e-05
ENSG00000101916	TLR8	121.848	0.949809	1.69303e-06	9.63223e-05
ENSG00000197479	PCDHB11	64.472	-1.09424	1.70031e-06	9.63818e-05
ENSG00000188452	CERKL	319.309	0.589797	1.78163e-06	0.000100623
ENSG00000133687	TMTC1	819.585	-1.09295	1.87244e-06	0.000105367
ENSG00000067365	METTL22	791.579	-0.324157	1.89869e-06	0.000105396
ENSG00000105851	PIK3CG	122.676	0.732262	1.88236e-06	0.000105396
ENSG00000115607	IL18RAP	102.917	0.765416	1.9002e-06	0.000105396
ENSG00000187555	USP7	7648.63	-0.289318	1.89469e-06	0.000105396
ENSG00000183813	CCR4	103.132	0.909392	1.92067e-06	0.000106151
ENSG00000010295	IFFO1	397.495	0.541888	1.97924e-06	0.00010804
ENSG00000100721	TCL1A	35.1348	1.35488	1.96283e-06	0.00010804
ENSG00000116824	CD2	1152.4	0.82527	1.98277e-06	0.00010804
ENSG00000146731	CCT6A	13611	-0.344754	1.97933e-06	0.00010804
ENSG00000163600	ICOS	159.347	0.791506	2.01226e-06	0.000109262
ENSG00000150681	RGS18	64.5831	0.736515	2.12382e-06	0.000114916
ENSG00000095739	BAMBI	740.195	-0.972601	2.19514e-06	0.000118362
ENSG00000156689	GLYATL2	164.837	-1.80488	2.26091e-06	0.000121484
ENSG00000147443	DOK2	538.302	0.681979	2.31197e-06	0.000123798
ENSG00000198734	F5	91.9512	0.847295	2.34581e-06	0.000125177
ENSG00000146700	SSC4D	334.786	1.01897	2.35878e-06	0.000125437
ENSG00000035720	STAP1	43.1569	0.790585	2.38564e-06	0.000126126
ENSG00000197629	MPEG1	970.436	0.696641	2.38803e-06	0.000126126
ENSG00000177807	KCNJ10	70.8018	0.937015	2.45861e-06	0.000129411
ENSG00000078596	ITM2A	464.581	0.725991	2.53358e-06	0.000132906
ENSG00000176428	VPS37D	71.4782	-0.92046	2.57632e-06	0.000134691
ENSG00000078589	P2RY10	75.4485	0.835437	2.6325e-06	0.000137165
ENSG00000136250	AOAH	424.517	0.800736	2.66092e-06	0.00013818
ENSG00000106070	GRB10	1513.21	-0.639662	2.70579e-06	0.00014004
ENSG00000009790	TRAF3IP3	486.297	0.637959	2.78365e-06	0.000143494
ENSG00000197249	SERPINA1	4198.42	0.965357	2.79105e-06	0.000143494
ENSG00000100365	NCF4	559.755	0.600034	2.88535e-06	0.000146646
ENSG00000104833	TUBB4A	40.1805	-1.11538	2.89975e-06	0.000146646
ENSG00000113205	PCDHB3	47.6568	-1.22409	2.89884e-06	0.000146646
ENSG00000145416	MARCH1	431.863	0.472782	2.86702e-06	0.000146646
ENSG00000276644	DACH1	173.859	-1.13447	2.88025e-06	0.000146646
ENSG00000157064	NMNAT2	192.198	-0.982098	2.93596e-06	0.000147993
ENSG00000155849	ELMO1	462.459	0.594099	2.94945e-06	0.000148191
ENSG00000113263	ITK	351.881	0.807087	2.97798e-06	0.00014914
ENSG00000187634	SAMD11	108.84	-0.979696	3.05818e-06	0.000152662
ENSG00000146729	NIPSNAP2	3045.54	-0.40584	3.08276e-06	0.000153185
ENSG00000205809	KLRC2	37.9339	1.10809	3.08845e-06	0.000153185
ENSG00000163536	SERPINI1	304.08	-0.72219	3.10246e-06	0.000153388
ENSG00000010610	CD4	2481.87	0.671413	3.17352e-06	0.000156402
ENSG00000143167	GPA33	38.9299	1.0862	3.21587e-06	0.000157986
ENSG00000106948	AKNA	1920.62	0.468453	3.25949e-06	0.000159622
ENSG00000007129	CEACAM21	89.2593	0.852469	3.38774e-06	0.00016538
ENSG00000070961	ATP2B1	3029.66	-0.510472	3.40298e-06	0.000165601
ENSG00000158488	CD1E	120.841	1.10563	3.44432e-06	0.000167088
ENSG00000182578	CSF1R	2000.59	0.649374	3.73887e-06	0.000180809
ENSG00000138378	STAT4	288.66	0.647523	3.78494e-06	0.000182467
ENSG00000091428	RAPGEF4	176.649	-0.56942	3.96265e-06	0.000190441
ENSG00000110777	POU2AF1	777.056	0.940738	4.03673e-06	0.000193401
ENSG00000132026	RTBDN	44.1198	1.18788	4.14224e-06	0.000197843
ENSG00000066336	SPI1	1224.69	0.633887	4.21035e-06	0.000200477
ENSG00000240505	TNFRSF13B	44.2834	1.12557	4.30253e-06	0.000204238
ENSG00000204472	AIF1	1181.64	0.698389	4.42736e-06	0.000209521
ENSG00000164483	SAMD3	71.6021	0.750225	4.44686e-06	0.000209802
ENSG00000167083	GNGT2	113.097	0.647859	4.58021e-06	0.000215437
ENSG00000012124	CD22	120.272	0.783346	4.75446e-06	0.000222956
ENSG00000204482	LST1	636.425	0.717255	4.90085e-06	0.000229126
ENSG00000137841	PLCB2	761.263	0.540527	4.9353e-06	0.000229351
ENSG00000173214	MFSD4B	213.728	-0.354763	4.92878e-06	0.000229351
ENSG00000138430	OLA1	5109.92	-0.313643	5.20523e-06	0.00024117
ENSG00000162711	NLRP3	134.832	0.678625	5.26694e-06	0.000243301
ENSG00000006468	ETV1	305.986	-0.789402	5.33292e-06	0.000245569
ENSG00000186810	CXCR3	284.033	0.850379	5.34778e-06	0.000245569
ENSG00000274736	CCL23	13.2304	0.923442	5.46224e-06	0.000250084
ENSG00000175857	GAPT	57.1527	0.762833	5.48211e-06	0.000250253
ENSG00000135905	DOCK10	688.722	0.607738	5.52621e-06	0.000251524
ENSG00000197057	DTHD1	40.2292	1.01704	5.55449e-06	0.00025207
ENSG00000113924	HGD	44.9531	1.17824	5.58084e-06	0.000252525
ENSG00000150540	HNMT	535.221	0.671365	5.63874e-06	0.000254401
ENSG00000214050	FBXO16	31.5204	-1.08369	5.74506e-06	0.000258444
ENSG00000113758	DBN1	5163.3	-0.484605	5.7757e-06	0.000259069
ENSG00000198488	B3GNT6	12.7146	1.70171	5.79596e-06	0.000259227
ENSG00000197172	MAGEA6	203.438	-2.75343	5.851e-06	0.000260934
ENSG00000104888	SLC17A7	59.3124	-0.911186	5.87053e-06	0.000261053
ENSG00000182985	CADM1	685.987	-0.993055	5.92824e-06	0.000262864
ENSG00000072694	FCGR2B	278.672	0.679147	6.03271e-06	0.000263674
ENSG00000104894	CD37	864.249	0.660367	6.02498e-06	0.000263674
ENSG00000158477	CD1A	352.356	1.12916	6.04875e-06	0.000263674
ENSG00000179639	FCER1A	138.447	1.1812	6.02297e-06	0.000263674
ENSG00000182185	RAD51B	425.471	-0.479545	6.03405e-06	0.000263674
ENSG00000187474	FPR3	754.052	0.667655	5.98605e-06	0.000263674
ENSG00000124507	PACSIN1	101.289	-1.02208	6.10831e-06	0.000265523
ENSG00000160219	GAB3	197.108	0.58034	6.48855e-06	0.000281261
ENSG00000138185	ENTPD1	2048.96	0.299046	6.53179e-06	0.000281558
ENSG00000167874	TMEM88	77.1443	0.69254	6.52791e-06	0.000281558
ENSG00000050748	MAPK9	2223.31	-0.255886	6.62202e-06	0.000284655
ENSG00000167916	KRT24	1048.84	2.02049	6.65137e-06	0.000285125
ENSG00000165716	FAM69B	158.007	-0.721409	6.69497e-06	0.000286201
ENSG00000198963	RORB	110.902	1.20843	6.95007e-06	0.000296288
ENSG00000101098	RIMS4	28.87	-1.4559	7.05859e-06	0.000299265
ENSG00000171243	SOSTDC1	211.986	-1.88063	7.04229e-06	0.000299265
ENSG00000189233	NUGGC	56.1959	0.888631	7.08196e-06	0.000299435
ENSG00000173762	CD7	1143.21	0.794844	7.21231e-06	0.000304116
ENSG00000197992	CLEC9A	20.3249	0.942793	7.25145e-06	0.000304935
ENSG00000173020	GRK2	8525.78	0.249294	7.3212e-06	0.000307034
ENSG00000105383	CD33	112.429	0.649077	7.37597e-06	0.000307376
ENSG00000176171	BNIP3	2501.81	-0.707596	7.38894e-06	0.000307376
ENSG00000181847	TIGIT	548.941	0.777503	7.38472e-06	0.000307376
ENSG00000160856	FCRL3	109.474	0.918647	7.48098e-06	0.000310371
ENSG00000114737	CISH	909.668	0.451093	7.51399e-06	0.000310906
ENSG00000129675	ARHGEF6	570.305	0.539429	7.56309e-06	0.000312104
ENSG00000101076	HNF4A	18.0658	1.20163	7.58639e-06	0.000312232
ENSG00000163687	DNASE1L3	382.635	1.15046	7.70551e-06	0.000316294
ENSG00000165457	FOLR2	272.358	0.775781	7.81074e-06	0.000319765
ENSG00000096968	JAK2	1467.1	0.598842	7.9186e-06	0.000323326
ENSG00000066294	CD84	519.78	0.72587	7.98928e-06	0.000325353
ENSG00000152580	IGSF10	94.6984	-1.2009	8.22922e-06	0.000334245
ENSG00000198681	MAGEA1	98.7046	-3.48711	8.27712e-06	0.00033531
ENSG00000170214	ADRA1B	11.1308	-1.22231	8.43951e-06	0.000340996
ENSG00000260314	MRC1	497.258	0.905076	8.50698e-06	0.000342827
ENSG00000066629	EML1	423.105	-0.673407	8.98576e-06	0.000359491
ENSG00000134242	PTPN22	348.594	0.721851	9.00765e-06	0.000359491
ENSG00000183248	PRR36	268.595	-1.14494	9.00362e-06	0.000359491
ENSG00000226979	LTA	57.5288	0.704256	9.01342e-06	0.000359491
ENSG00000196735	HLA-DQA1	7855.17	0.897338	9.05304e-06	0.000360144
ENSG00000100055	CYTH4	847.121	0.576177	9.56303e-06	0.000378486
ENSG00000182557	SPNS3	45.8664	0.736737	9.55158e-06	0.000378486
ENSG00000186517	ARHGAP30	1837.3	0.523302	9.66474e-06	0.000381535
ENSG00000115138	POMC	225.788	-1.23063	9.79837e-06	0.000385826
ENSG00000162511	LAPTM5	8537.67	0.617652	9.99153e-06	0.000392434
ENSG00000087258	GNAO1	227.525	-0.786801	1.00378e-05	0.000393255
ENSG00000143185	XCL2	60.3551	0.874642	1.01086e-05	0.000394104
ENSG00000163083	INHBB	442.054	-1.03258	1.01105e-05	0.000394104
ENSG00000196329	GIMAP5	50.7068	0.716749	1.01589e-05	0.000394996
ENSG00000152969	JAKMIP1	100.357	0.84297	1.02395e-05	0.000397133
ENSG00000129128	SPCS3	6288.16	0.228962	1.05561e-05	0.000408391
ENSG00000138755	CXCL9	5870.08	1.00675	1.06085e-05	0.000408814
ENSG00000172543	CTSW	777.488	0.823003	1.06199e-05	0.000408814
ENSG00000155465	SLC7A7	778.254	0.60785	1.13878e-05	0.000437287
ENSG00000184949	FAM227A	104.738	-0.667845	1.1658e-05	0.000446555
ENSG00000166927	MS4A7	600.024	0.63453	1.18388e-05	0.000452361
ENSG00000074706	IPCEF1	173.871	0.670671	1.21199e-05	0.00046196
ENSG00000168280	KIF5C	105.059	-0.754074	1.21836e-05	0.000463248
ENSG00000163751	CPA3	371.164	0.896217	1.22936e-05	0.000466284
ENSG00000105880	DLX5	587.326	-1.06371	1.23783e-05	0.000468349
ENSG00000138829	FBN2	1432.87	-1.35494	1.24418e-05	0.000469603
ENSG00000132185	FCRLA	65.4852	0.970926	1.25145e-05	0.000471037
ENSG00000159708	LRRC36	19.3613	-0.633598	1.25407e-05	0.000471037
ENSG00000136404	TM6SF1	64.6365	0.570327	1.26605e-05	0.000474385
ENSG00000213654	GPSM3	1071.85	0.542721	1.309e-05	0.000489296
ENSG00000197253	TPSB2	666.309	0.991332	1.31784e-05	0.000491412
ENSG00000089199	CHGB	32.29	-1.11531	1.32531e-05	0.000491979
ENSG00000183542	KLRC4	8.53691	1.03715	1.32572e-05	0.000491979
ENSG00000249751	ECSCR	86.3707	0.631498	1.35123e-05	0.000500247
ENSG00000110665	C11ORF21	84.1241	0.740292	1.35953e-05	0.000500922
ENSG00000113088	GZMK	266.621	0.961701	1.35868e-05	0.000500922
ENSG00000136003	ISCU	3776.58	0.219593	1.38641e-05	0.000509613
ENSG00000108830	RND2	163.283	-0.982118	1.39093e-05	0.000510061
ENSG00000213085	CFAP45	147.897	-0.806246	1.39864e-05	0.000511676
ENSG00000082074	FYB1	1276.06	0.687583	1.40722e-05	0.000513208
ENSG00000185811	IKZF1	715.336	0.650452	1.40946e-05	0.000513208
ENSG00000157017	GHRL	27.6587	0.591709	1.41325e-05	0.000513382
ENSG00000162814	SPATA17	93.8673	-0.815444	1.45801e-05	0.000528399
ENSG00000164283	ESM1	449.655	-0.768578	1.46668e-05	0.0005303
ENSG00000160255	ITGB2	4452.17	0.654791	1.47775e-05	0.000531819
ENSG00000171051	FPR1	279.548	0.70188	1.47651e-05	0.000531819
ENSG00000134539	KLRD1	303.546	0.877312	1.48216e-05	0.000532167
ENSG00000095917	TPSD1	44.8502	1.25336	1.4897e-05	0.000533638
ENSG00000118292	C1ORF54	366.528	0.453102	1.49861e-05	0.000534353
ENSG00000147257	GPC3	1488.93	-1.3204	1.49539e-05	0.000534353
ENSG00000189430	NCR1	27.8276	0.863082	1.50325e-05	0.000534775
ENSG00000145780	FEM1C	1513.19	-0.286286	1.51448e-05	0.000537534
ENSG00000184351	KRTAP19-1	10.9206	-2.07376	1.52848e-05	0.000541262
ENSG00000156886	ITGAD	44.6077	0.869894	1.53921e-05	0.000543818
ENSG00000226887	ERVMER34-1	730.945	-0.771155	1.55365e-05	0.000547672
ENSG00000137478	FCHSD2	1815.19	0.27436	1.56449e-05	0.000549046
ENSG00000164114	MAP9	150.811	-0.950913	1.56465e-05	0.000549046
ENSG00000155530	LRGUK	28.1964	-0.761979	1.60922e-05	0.00056341
ENSG00000276231	PIK3R6	133.246	0.579743	1.65354e-05	0.000577621
ENSG00000157005	SST	10.3354	2.02201	1.66852e-05	0.000580495
ENSG00000198574	SH2D1B	65.0237	0.855586	1.66928e-05	0.000580495
ENSG00000185669	SNAI3	79.1106	0.546845	1.7142e-05	0.000594781
ENSG00000109046	WSB1	4957.03	-0.280699	1.72568e-05	0.000597425
ENSG00000005156	LIG3	1402.97	-0.257829	1.73413e-05	0.000597678
ENSG00000128050	PAICS	8394.35	-0.327683	1.7332e-05	0.000597678
ENSG00000119729	RHOQ	1437.1	-0.374941	1.74085e-05	0.000598659
ENSG00000181322	NME9	18.2565	-0.590189	1.7791e-05	0.000610456
ENSG00000119888	EPCAM	7210.34	-0.712189	1.79379e-05	0.000614134
ENSG00000105877	DNAH11	256.637	-0.947451	1.80204e-05	0.000615598
ENSG00000112796	ENPP5	306.422	-1.09342	1.84442e-05	0.000628688
ENSG00000104327	CALB1	613.705	-1.6791	1.86109e-05	0.000632142
ENSG00000182752	PAPPA	181.182	-0.954255	1.86273e-05	0.000632142
ENSG00000250565	ATP6V1E2	318.443	-0.472297	1.87421e-05	0.000634647
ENSG00000184408	KCND2	49.8825	-0.863934	1.90493e-05	0.000643642
ENSG00000116983	HPCAL4	37.8383	-0.931414	1.91204e-05	0.000644637
ENSG00000160185	UBASH3A	149.056	0.736394	1.91832e-05	0.000645349
ENSG00000069424	KCNAB2	1208.6	0.434758	1.97687e-05	0.000662165
ENSG00000130540	SULT4A1	87.0346	-1.44608	1.97679e-05	0.000662165
ENSG00000128011	LRFN1	260.114	-0.748738	1.9841e-05	0.000663152
ENSG00000140557	ST8SIA2	25.6303	-1.21516	2.00032e-05	0.000665698
ENSG00000149295	DRD2	16.4468	-1.2882	1.99756e-05	0.000665698
ENSG00000162975	KCNF1	12.4687	-1.2198	2.00651e-05	0.000666324
ENSG00000180543	TSPYL5	319.432	-0.948445	2.09247e-05	0.000693383
ENSG00000164485	IL22RA2	74.4622	1.06383	2.10648e-05	0.000696535
ENSG00000118137	APOA1	17.2341	1.02645	2.15774e-05	0.000711961
ENSG00000111348	ARHGDIB	6556.78	0.501508	2.17657e-05	0.000716646
ENSG00000105369	CD79A	494.241	0.948114	2.20544e-05	0.000724612
ENSG00000102096	PIM2	1850.76	0.523273	2.24015e-05	0.000731358
ENSG00000113302	IL12B	16.0391	0.853658	2.23946e-05	0.000731358
ENSG00000158714	SLAMF8	845.308	0.67132	2.23328e-05	0.000731358
ENSG00000124613	ZNF391	223.062	-0.574932	2.25889e-05	0.000735923
ENSG00000002726	AOC1	483.952	-1.20688	2.29697e-05	0.000741961
ENSG00000120328	PCDHB12	49.0579	-0.730918	2.28418e-05	0.000741961
ENSG00000127084	FGD3	896.369	0.481816	2.30106e-05	0.000741961
ENSG00000127241	MASP1	222.291	0.955874	2.3014e-05	0.000741961
ENSG00000181031	RPH3AL	300.684	0.614881	2.29131e-05	0.000741961
ENSG00000059377	TBXAS1	471.084	0.527579	2.3217e-05	0.000745402
ENSG00000160111	CPAMD8	482.979	-0.952898	2.31751e-05	0.000745402
ENSG00000165821	SALL2	342.438	-0.779795	2.33054e-05	0.00074669
ENSG00000205189	ZBTB10	663.071	-0.665935	2.34284e-05	0.00074908
ENSG00000139626	ITGB7	285.252	0.572821	2.35644e-05	0.000750092
ENSG00000147138	GPR174	35.9669	0.872252	2.35906e-05	0.000750092
ENSG00000166268	MYRFL	16.1757	-1.0629	2.36055e-05	0.000750092
ENSG00000114013	CD86	588.071	0.562508	2.37419e-05	0.000752881
ENSG00000136542	GALNT5	851.942	1.18442	2.38297e-05	0.000752932
ENSG00000140511	HAPLN3	2560.18	0.55688	2.38408e-05	0.000752932
ENSG00000186074	CD300LF	180.722	0.661466	2.40402e-05	0.000757682
ENSG00000186818	LILRB4	862.744	0.770014	2.47457e-05	0.000778333
ENSG00000106952	TNFSF8	57.7784	0.704896	2.53212e-05	0.000794819
ENSG00000123213	NLN	1376.06	-0.320722	2.56784e-05	0.0008044
ENSG00000124334	IL9R	33.7049	0.713334	2.5837e-05	0.000807732
ENSG00000145832	SLC25A48	37.8517	-1.29423	2.67384e-05	0.000834226
ENSG00000137462	TLR2	1239.9	0.498349	2.73906e-05	0.000852855
ENSG00000108932	SLC16A6	220.208	0.630084	2.81025e-05	0.000871514
ENSG00000170584	NUDCD2	1550.25	-0.247378	2.80737e-05	0.000871514
ENSG00000070182	SPTB	214.402	-0.80209	2.84066e-05	0.000879185
ENSG00000150048	CLEC1A	101.984	0.614513	2.86984e-05	0.000884677
ENSG00000167613	LAIR1	1008.6	0.636335	2.86942e-05	0.000884677
ENSG00000121594	CD80	62.9699	0.632474	2.91033e-05	0.000895375
ENSG00000007908	SELE	175.056	0.944875	2.92369e-05	0.000897702
ENSG00000166523	CLEC4E	118.053	0.851711	3.03698e-05	0.000930637
ENSG00000161944	ASGR2	31.4184	0.605693	3.0471e-05	0.000931895
ENSG00000132465	JCHAIN	5590.3	0.993262	3.07426e-05	0.000938346
ENSG00000137078	SIT1	174.694	0.733239	3.08301e-05	0.000939164
ENSG00000122862	SRGN	3522.72	0.615536	3.10426e-05	0.000943781
ENSG00000085265	FCN1	116.685	0.823394	3.16746e-05	0.000961107
ENSG00000168995	SIGLEC7	62.9584	0.604535	3.21385e-05	0.000973274
ENSG00000129048	ACKR4	87.5434	0.959957	3.24281e-05	0.000980125
ENSG00000214336	FOXI3	28.6926	-1.64643	3.29567e-05	0.000994161
ENSG00000137261	KIAA0319	162.1	-1.17048	3.31191e-05	0.000997116
ENSG00000187957	DNER	84.8484	-1.1619	3.35009e-05	0.00100665
ENSG00000170476	MZB1	1382.37	0.986507	3.3586e-05	0.00100726
ENSG00000064201	TSPAN32	78.9231	0.670359	3.37041e-05	0.00100884
ENSG00000160791	CCR5	618.115	0.719467	3.40511e-05	0.00101726
ENSG00000130775	THEMIS2	1415.43	0.510836	3.41304e-05	0.0010175
ENSG00000173905	GOLIM4	3698.23	-0.476092	3.41907e-05	0.0010175
ENSG00000117215	PLA2G2D	230.133	1.21179	3.4327e-05	0.00101899
ENSG00000124440	HIF3A	96.0832	-1.00171	3.44382e-05	0.00101899
ENSG00000275395	FCGBP	3379.25	0.977292	3.4404e-05	0.00101899
ENSG00000134070	IRAK2	798.813	0.574496	3.49909e-05	0.00103337
ENSG00000101265	RASSF2	784.54	0.528173	3.50957e-05	0.00103449
ENSG00000106560	GIMAP2	306.63	0.579753	3.55746e-05	0.00104661
ENSG00000213967	ZNF726	48.9706	-1.02682	3.57496e-05	0.00104976
ENSG00000163606	CD200R1	118.658	0.780347	3.62851e-05	0.00106347
ENSG00000155760	FZD7	1062.01	-0.721054	3.6975e-05	0.00108164
ENSG00000172771	EFCAB12	36.4752	-0.830686	3.80103e-05	0.00110983
ENSG00000187862	TTC24	26.4219	0.838999	3.83071e-05	0.00111639
ENSG00000107186	MPDZ	500.589	-0.734489	3.87793e-05	0.00112802
ENSG00000122223	CD244	113.406	0.725882	3.89846e-05	0.00112975
ENSG00000168621	GDNF	48.7253	-1.32247	3.89255e-05	0.00112975
ENSG00000159261	CLDN14	63.1121	0.958845	3.9533e-05	0.0011435
ENSG00000135519	KCNH3	116.661	-0.935937	4.00484e-05	0.00115625
ENSG00000004776	HSPB6	309.481	0.842004	4.01606e-05	0.00115733
ENSG00000179774	ATOH7	9.73468	-0.886004	4.02954e-05	0.00115905
ENSG00000161405	IKZF3	1358.12	0.607449	4.08095e-05	0.00117166
ENSG00000161929	SCIMP	151.64	0.715989	4.10145e-05	0.00117537
ENSG00000171150	SOCS5	1138.89	-0.269308	4.11257e-05	0.00117638
ENSG00000143226	FCGR2A	1301.81	0.525787	4.14541e-05	0.00118358
ENSG00000164404	GDF9	27.5193	-0.466804	4.20038e-05	0.00119707
ENSG00000183833	MAATS1	103.703	-1.18627	4.23926e-05	0.00120593
ENSG00000171860	C3AR1	534.185	0.606168	4.26993e-05	0.00121243
ENSG00000165621	OXGR1	74.6051	-1.37738	4.45682e-05	0.00126317
ENSG00000108759	KRT32	26.1692	-1.15434	4.56805e-05	0.00129233
ENSG00000232040	ZBED9	54.0202	-1.38092	4.68219e-05	0.00132221
ENSG00000132704	FCRL2	32.0309	0.924496	4.70605e-05	0.00132652
ENSG00000110448	CD5	366.235	0.690373	4.73653e-05	0.00133269
ENSG00000163815	CLEC3B	80.0005	0.639198	4.78354e-05	0.00134347
ENSG00000196526	AFAP1	2199.77	-0.446193	4.8065e-05	0.00134747
ENSG00000000938	FGR	543.589	0.494066	4.88835e-05	0.00136397
ENSG00000104177	MYEF2	199.009	-1.0411	4.89178e-05	0.00136397
ENSG00000187122	SLIT1	134.697	-1.04942	4.88284e-05	0.00136397
ENSG00000102245	CD40LG	42.1751	0.781624	4.90697e-05	0.00136574
ENSG00000235961	PNMA6A	79.9681	-0.994568	4.92401e-05	0.00136803
ENSG00000139344	AMDHD1	113.743	-1.02123	4.94825e-05	0.00136984
ENSG00000151702	FLI1	641.277	0.533667	4.93998e-05	0.00136984
ENSG00000049768	FOXP3	359.615	0.510799	5.13824e-05	0.0014199
ENSG00000115548	KDM3A	4854.65	-0.306482	5.18026e-05	0.0014206
ENSG00000135077	HAVCR2	861.631	0.599187	5.15727e-05	0.0014206
ENSG00000163599	CTLA4	255.236	0.66303	5.16394e-05	0.0014206
ENSG00000180644	PRF1	1190.38	0.767751	5.18667e-05	0.0014206
ENSG00000271503	CCL5	5180.85	0.788251	5.17257e-05	0.0014206
ENSG00000165868	HSPA12A	250.215	-0.691054	5.2663e-05	0.00143986
ENSG00000123364	HOXC13	439.342	-0.756423	5.29485e-05	0.00144257
ENSG00000185686	PRAME	666.715	-1.61183	5.29058e-05	0.00144257
ENSG00000164920	OSR2	917.451	0.519153	5.32985e-05	0.00144955
ENSG00000136167	LCP1	5611.92	0.577547	5.38255e-05	0.00146132
ENSG00000004864	SLC25A13	1597.31	-0.286937	5.4426e-05	0.00146732
ENSG00000077420	APBB1IP	506.392	0.610479	5.42249e-05	0.00146732
ENSG00000141519	CCDC40	155.735	-0.72931	5.44156e-05	0.00146732
ENSG00000184293	CLECL1	34.4254	0.680373	5.43582e-05	0.00146732
ENSG00000213030	CGB8	7.90016	1.41527	5.51743e-05	0.00148491
ENSG00000112715	VEGFA	12898.4	-0.489085	5.56575e-05	0.00149531
ENSG00000146205	ANO7	95.9999	-0.584767	5.58753e-05	0.00149699
ENSG00000187689	AMTN	566.501	1.39981	5.59135e-05	0.00149699
ENSG00000162344	FGF19	13.2734	-1.93292	5.66508e-05	0.00151411
ENSG00000130812	ANGPTL6	29.8385	0.38923	5.67643e-05	0.00151453
ENSG00000106153	CHCHD2	12777.1	-0.343168	5.72687e-05	0.00152536
ENSG00000154165	GPR15	30.5899	1.28533	5.77736e-05	0.00153616
ENSG00000134532	SOX5	63.3971	-0.881785	5.85457e-05	0.00155402
ENSG00000083457	ITGAE	1351.37	0.388944	5.86652e-05	0.00155453
ENSG00000113739	STC2	1431.57	-0.811309	5.89083e-05	0.00155564
ENSG00000121807	CCR2	131.027	0.740675	5.88568e-05	0.00155564
ENSG00000172236	TPSAB1	505.887	0.859465	5.90252e-05	0.00155607
ENSG00000133169	BEX1	9.13537	-1.17804	5.98136e-05	0.00157418
ENSG00000067715	SYT1	227.598	-1.19374	6.00967e-05	0.00157894
ENSG00000137265	IRF4	341.637	0.729435	6.03685e-05	0.00158339
ENSG00000153902	LGI4	147.471	0.533628	6.05416e-05	0.00158525
ENSG00000111837	MAK	53.9346	-0.72461	6.12679e-05	0.00159886
ENSG00000154040	CABYR	232.513	-0.764751	6.11709e-05	0.00159886
ENSG00000109320	NFKB1	4968.79	0.328479	6.24464e-05	0.00162686
ENSG00000102524	TNFSF13B	480.964	0.649827	6.28232e-05	0.00163393
ENSG00000163564	PYHIN1	132.65	0.735399	6.29302e-05	0.00163397
ENSG00000089012	SIRPG	254.399	0.749916	6.42032e-05	0.00166423
ENSG00000162409	PRKAA2	399.71	-0.96954	6.46024e-05	0.00167178
ENSG00000069493	CLEC2D	633.282	0.462522	6.50688e-05	0.00168103
ENSG00000143110	C1ORF162	509.98	0.538619	6.65971e-05	0.00171765
ENSG00000159164	SV2A	382.011	-0.835229	6.73069e-05	0.00173307
ENSG00000132563	REEP2	184.958	-0.773535	6.75187e-05	0.00173544
ENSG00000243232	PCDHAC2	9.05471	-1.36729	6.76233e-05	0.00173544
ENSG00000007402	CACNA2D2	105.467	-0.560341	6.81105e-05	0.00174505
ENSG00000126561	STAT5A	3063.74	0.445764	6.83644e-05	0.00174866
ENSG00000168229	PTGDR	29.4079	0.59612	6.87945e-05	0.00175676
ENSG00000113013	HSPA9	14287.9	-0.235613	7.01487e-05	0.00178839
ENSG00000121005	CRISPLD1	162.937	-1.02626	7.11071e-05	0.0018095
ENSG00000133048	CHI3L1	3522.46	0.796854	7.12107e-05	0.0018095
ENSG00000100583	SAMD15	47.6174	-0.524222	7.17405e-05	0.00181997
ENSG00000184113	CLDN5	343.268	0.655048	7.20357e-05	0.00182447
ENSG00000146453	PNLDC1	316.462	-1.53463	7.2629e-05	0.00183649
ENSG00000159189	C1QC	7118.44	0.67721	7.28147e-05	0.00183819
ENSG00000085365	SCAMP1	2149.27	-0.267428	7.36555e-05	0.00185638
ENSG00000140836	ZFHX3	1271.42	-0.423865	7.44355e-05	0.00187299
ENSG00000163093	BBS5	209.835	-0.394931	7.51789e-05	0.00188557
ENSG00000234906	APOC2	11.2925	0.839356	7.5097e-05	0.00188557
ENSG00000135914	HTR2B	57.6192	0.79412	7.64632e-05	0.00191158
ENSG00000197599	CCDC154	76.7726	0.778094	7.63986e-05	0.00191158
ENSG00000105499	PLA2G4C	369.468	0.619066	7.671e-05	0.00191295
ENSG00000117407	ARTN	603.06	-0.78709	7.68889e-05	0.00191295
ENSG00000154240	CEP112	248.157	-0.593194	7.67942e-05	0.00191295
ENSG00000119772	DNMT3A	2408.44	-0.324913	7.74512e-05	0.00192385
ENSG00000079101	CLUL1	32.5761	-0.891071	7.93932e-05	0.0019667
ENSG00000105374	NKG7	1113.67	0.783381	7.94306e-05	0.0019667
ENSG00000170128	GPR25	32.8272	0.886774	8.22306e-05	0.00203278
ENSG00000159496	RGL4	74.7297	0.480457	8.26102e-05	0.0020389
ENSG00000086717	PPEF1	25.1353	-0.80143	8.29549e-05	0.0020409
ENSG00000180828	BHLHE22	69.8162	0.729232	8.28299e-05	0.0020409
ENSG00000107020	PLGRKT	1469.54	0.456217	8.35441e-05	0.00205213
ENSG00000261949	GFY	15.8287	-1.18904	8.4616e-05	0.00207517
ENSG00000167971	CASKIN1	45.7441	-0.819452	8.51167e-05	0.00208415
ENSG00000147140	NONO	22993	-0.213654	8.60017e-05	0.00210249
ENSG00000105639	JAK3	1163.56	0.550002	8.62865e-05	0.00210612
ENSG00000169783	LINGO1	178.362	-0.739533	8.64913e-05	0.00210727
ENSG00000170956	CEACAM3	30.667	0.691047	8.66056e-05	0.00210727
ENSG00000140749	IGSF6	589.731	0.593217	8.73976e-05	0.0021232
ENSG00000122642	FKBP9	4535.28	-0.333232	8.87488e-05	0.00215264
ENSG00000161640	SIGLEC11	24.2848	0.889168	8.89934e-05	0.0021552
ENSG00000121797	CCRL2	132.781	0.558713	8.95211e-05	0.00216459
ENSG00000187688	TRPV2	571.244	0.509267	8.97409e-05	0.00216652
ENSG00000165685	TMEM52B	151.971	0.998567	9.12719e-05	0.00220005
ENSG00000117394	SLC2A1	44534.3	-0.553899	9.26195e-05	0.00222906
ENSG00000173662	TAS1R1	9.71509	0.874844	9.35045e-05	0.00224687
ENSG00000105246	EBI3	132.2	0.617685	9.40436e-05	0.00225282
ENSG00000167850	CD300C	74.3732	0.544739	9.39998e-05	0.00225282
ENSG00000039987	BEST2	37.6897	1.22552	9.55316e-05	0.002275
ENSG00000050730	TNIP3	159.943	0.851279	9.58399e-05	0.002275
ENSG00000126264	HCST	333.536	0.702824	9.54058e-05	0.002275
ENSG00000132854	KANK4	139.53	-1.29247	9.61455e-05	0.002275
ENSG00000144485	HES6	1043.09	-0.733709	9.52993e-05	0.002275
ENSG00000149090	PAMR1	369.654	0.725945	9.59706e-05	0.002275
ENSG00000205045	SLFN12L	101.638	0.60251	9.55847e-05	0.002275
ENSG00000254726	MEX3A	657.219	-0.654801	9.60913e-05	0.002275
ENSG00000101445	PPP1R16B	469.369	0.625836	9.68642e-05	0.00228851
ENSG00000005059	MCUB	2100.63	0.366049	9.71792e-05	0.00229245
ENSG00000164221	CCDC112	389.707	-0.395876	9.90257e-05	0.00233245
ENSG00000163219	ARHGAP25	722.125	0.425927	9.99668e-05	0.00234748
ENSG00000178199	ZC3H12D	128.603	0.50413	9.99237e-05	0.00234748
ENSG00000160862	AZGP1	261.969	1.18353	0.000100154	0.00234831
ENSG00000276409	CCL14	19.8713	1.10922	0.000100458	0.00235187
ENSG00000166257	SCN3B	88.0334	-0.865779	0.000101205	0.00236579
ENSG00000127022	CANX	28337.4	-0.258721	0.000102907	0.0023956
ENSG00000137166	FOXP4	3272.94	-0.288287	0.000102945	0.0023956
ENSG00000173200	PARP15	147.059	0.625671	0.000102648	0.0023956
ENSG00000069974	RAB27A	1770.95	0.286649	0.000103841	0.00241282
ENSG00000074966	TXK	53.8118	0.561884	0.000104498	0.00242082
ENSG00000143125	PROK1	13.2994	1.0857	0.000104409	0.00242082
ENSG00000170909	OSCAR	269.016	0.498857	0.00010569	0.00244477
ENSG00000182938	OTOP3	73.1862	1.45145	0.000106527	0.00246045
ENSG00000129103	SUMF2	6337.81	-0.342878	0.000107291	0.0024744
ENSG00000134460	IL2RA	288.678	0.641177	0.000107866	0.00248396
ENSG00000181350	LRRC75A	99.091	-0.495668	0.000108605	0.00249728
ENSG00000114416	FXR1	8985.94	-0.26552	0.000109517	0.00251449
ENSG00000065833	ME1	1236.88	-0.749125	0.00011019	0.0025262
ENSG00000166546	BEAN1	52.8785	-0.790125	0.000111048	0.00254212
ENSG00000010327	STAB1	2517.28	0.452908	0.000111329	0.00254478
ENSG00000172575	RASGRP1	657.034	0.615658	0.000112225	0.00256148
ENSG00000181085	MAPK15	391.944	-0.73205	0.00011254	0.00256489
ENSG00000134061	CD180	198.021	0.543419	0.000113375	0.00258012
ENSG00000021300	PLEKHB1	261.72	-0.787753	0.000114112	0.00259307
ENSG00000205269	TMEM170B	174.186	-0.544727	0.000114611	0.0026006
ENSG00000093072	ADA2	1790.22	0.62596	0.000115136	0.00260868
ENSG00000105501	SIGLEC5	19.795	0.609612	0.00011634	0.00263211
ENSG00000170523	KRT83	25.3862	-1.20916	0.000116843	0.00263964
ENSG00000102445	RUBCNL	176.774	0.551208	0.000117918	0.00265616
ENSG00000221886	ZBED8	351.251	-0.325614	0.000117855	0.00265616
ENSG00000103342	GSPT1	8532.16	-0.251947	0.000118399	0.00266311
ENSG00000115956	PLEK	1017.69	0.56965	0.000118934	0.00266739
ENSG00000145649	GZMA	1051.51	0.738563	0.000118862	0.00266739
ENSG00000159784	FAM131B	134.694	0.677408	0.00012196	0.00273129
ENSG00000103522	IL21R	309.965	0.669636	0.000124062	0.00277436
ENSG00000185962	LCE3A	17.4775	1.58269	0.000124537	0.00278096
ENSG00000106688	SLC1A1	402.661	0.723414	0.000126509	0.00282094
ENSG00000085185	BCORL1	954.701	-0.34294	0.000127051	0.00282578
ENSG00000108578	BLMH	2443.59	-0.343798	0.000127092	0.00282578
ENSG00000232629	HLA-DQB2	1729.99	0.779111	0.000128012	0.00284216
ENSG00000188886	ASTL	10.7896	-0.845445	0.00013	0.00288215
ENSG00000168060	NAALADL1	127.389	0.528347	0.000131031	0.00290086
ENSG00000048462	TNFRSF17	84.2308	0.930628	0.000133059	0.00293919
ENSG00000050438	SLC4A8	93.8358	-0.69898	0.000133142	0.00293919
ENSG00000112984	KIF20A	3339.47	-0.341156	0.0001335	0.00294289
ENSG00000204311	DFNB59	74.3024	-0.485962	0.000134005	0.00294984
ENSG00000120280	CXORF21	88.7871	0.540273	0.000134674	0.00296035
ENSG00000204681	GABBR1	1155.14	-0.467093	0.000135767	0.00298014
ENSG00000254087	LYN	3359.4	0.404477	0.000136618	0.00299457
ENSG00000109466	KLHL2	1592.92	0.337591	0.000136907	0.00299499
ENSG00000114268	PFKFB4	1250.4	-0.506237	0.000137025	0.00299499
ENSG00000135245	HILPDA	1850.42	-0.462811	0.000139473	0.00304422
ENSG00000235568	NFAM1	539.033	0.579352	0.000140039	0.00305227
ENSG00000136286	MYO1G	704.613	0.542157	0.000140373	0.00305524
ENSG00000146070	PLA2G7	472.755	0.595935	0.000141091	0.00306655
ENSG00000175311	ANKS4B	4.24702	1.28887	0.000141757	0.0030767
ENSG00000105352	CEACAM4	29.348	0.721642	0.000142538	0.003085
ENSG00000186160	CYP4Z1	62.8603	1.03794	0.000142391	0.003085
ENSG00000164073	MFSD8	769.296	0.2189	0.000143813	0.00310825
ENSG00000127507	ADGRE2	488.217	-0.694915	0.000144299	0.00311441
ENSG00000154479	CCDC173	18.7257	-0.727456	0.00014518	0.00312905
ENSG00000108468	CBX1	5158.86	-0.238194	0.000145941	0.00314107
ENSG00000129990	SYT5	75.4983	-1.15179	0.00014616	0.00314143
ENSG00000135439	AGAP2	340.926	0.471333	0.000147129	0.00315786
ENSG00000120519	SLC10A7	553.86	0.28067	0.000147598	0.00316355
ENSG00000134202	GSTM3	3347.17	-0.871481	0.000148145	0.00317087
ENSG00000157368	IL34	484.943	0.80734	0.000149892	0.00320384
ENSG00000182272	B4GALNT4	631.407	-0.880887	0.000150859	0.00322007
ENSG00000104814	MAP4K1	634.292	0.548288	0.000152068	0.00323701
ENSG00000111674	ENO2	4108.51	-0.518534	0.000152072	0.00323701
ENSG00000135766	EGLN1	3261.4	-0.304597	0.000155544	0.00330639
ENSG00000214193	SH3D21	683.826	-0.480596	0.000158158	0.00335733
ENSG00000054938	CHRDL2	82.6568	0.926501	0.000159361	0.00337824
ENSG00000130433	CACNG6	7.58807	-1.52566	0.000162742	0.00344519
ENSG00000175426	PCSK1	138.252	-0.867244	0.000165839	0.00350594
ENSG00000173209	AHSA2	2012.42	-0.370238	0.000166593	0.00351709
ENSG00000104903	LYL1	228.129	0.465453	0.000167487	0.00353114
ENSG00000172578	KLHL6	350.894	0.562403	0.000168111	0.00353895
ENSG00000181444	ZNF467	292.207	-0.597073	0.000168315	0.00353895
ENSG00000005513	SOX8	23.6835	-0.688408	0.00016921	0.00355295
ENSG00000173369	C1QB	8937.26	0.70467	0.000169836	0.00356126
ENSG00000175634	RPS6KB2	3704.73	0.298938	0.000170495	0.00356541
ENSG00000196092	PAX5	182.361	0.819657	0.000170312	0.00356541
ENSG00000135740	SLC9A5	98.138	-0.45547	0.000170989	0.00357093
ENSG00000223802	CERS1	20.7534	-0.84372	0.000171655	0.00358
ENSG00000132300	PTCD3	3301.6	-0.199457	0.000172448	0.00359144
ENSG00000177272	KCNA3	31.8451	0.746748	0.000172667	0.00359144
ENSG00000138134	STAMBPL1	409.515	0.389042	0.000174038	0.00361509
ENSG00000089847	ANKRD24	77.025	0.542728	0.000175382	0.00363811
ENSG00000077150	NFKB2	5223.44	0.354981	0.000175918	0.0036437
ENSG00000139572	GPR84	109.01	0.533541	0.000176122	0.0036437
ENSG00000167851	CD300A	501.766	0.458819	0.000177499	0.00366728
ENSG00000146192	FGD2	519.952	0.486315	0.000178979	0.00369294
ENSG00000183571	PGPEP1L	17.9775	0.996371	0.000179365	0.00369597
ENSG00000118690	ARMC2	113.251	-0.329556	0.000180359	0.00371151
ENSG00000117560	FASLG	146.986	0.751409	0.00018089	0.0037175
ENSG00000115523	GNLY	2109.17	0.806252	0.000182107	0.0037341
ENSG00000272636	DOC2B	2315.3	0.72139	0.000182181	0.0037341
ENSG00000076382	SPAG5	3365.32	-0.236894	0.000182939	0.00374466
ENSG00000142149	HUNK	483.357	-0.716436	0.00018318	0.00374466
ENSG00000079263	SP140	303.507	0.63349	0.0001845	0.00376172
ENSG00000273274	ZBTB8B	42.8571	-1.06729	0.00018447	0.00376172
ENSG00000149922	TBX6	578.216	0.569229	0.000185334	0.00376878
ENSG00000158481	CD1C	109.983	0.767082	0.000185285	0.00376878
ENSG00000189058	APOD	460.853	0.88233	0.000186507	0.00378766
ENSG00000111605	CPSF6	4880.66	-0.133733	0.000186777	0.00378818
ENSG00000138152	BTBD16	28.1257	0.784643	0.000187857	0.00380509
ENSG00000171530	TBCA	4886.93	-0.250798	0.000188401	0.00381111
ENSG00000114638	UPK1B	152.171	1.40219	0.000190044	0.00383433
ENSG00000176919	C8G	80.9814	0.623304	0.00018986	0.00383433
ENSG00000005102	MEOX1	103.817	0.693418	0.000190317	0.00383483
ENSG00000185156	MFSD6L	54.7328	-1.03114	0.000192024	0.00386419
ENSG00000150637	CD226	150.069	0.52834	0.000192881	0.0038764
ENSG00000140368	PSTPIP1	492.047	0.593249	0.000193835	0.00388763
ENSG00000153563	CD8A	1337.84	0.74626	0.000194193	0.00388763
ENSG00000163806	SPDYA	74.428	-0.418365	0.000194187	0.00388763
ENSG00000122733	PHF24	48.0583	-0.938389	0.000195541	0.00390955
ENSG00000089692	LAG3	975.109	0.73158	0.000197765	0.00394892
ENSG00000146122	DAAM2	210.581	-0.724758	0.00019878	0.00395897
ENSG00000168918	INPP5D	1676.63	0.456531	0.000198675	0.00395897
ENSG00000138083	SIX3	28.7089	-1.48568	0.000200231	0.00398274
ENSG00000175414	ARL10	627.721	-0.422616	0.000204808	0.00406856
ENSG00000173372	C1QA	8257.34	0.701444	0.00020602	0.00408738
ENSG00000172935	MRGPRF	332.952	0.65208	0.000206708	0.00409579
ENSG00000154589	LY96	207.473	0.536237	0.000209297	0.00414179
ENSG00000196584	XRCC2	614.316	-0.296539	0.000210019	0.00415077
ENSG00000198223	CSF2RA	462.256	0.592799	0.000214517	0.00423424
ENSG00000205129	C4ORF47	55.3441	-0.526248	0.000214928	0.00423695
ENSG00000101400	SNTA1	1232.73	-0.395467	0.00021668	0.00426605
ENSG00000143195	ILDR2	78.8056	-0.845268	0.000216955	0.00426605
ENSG00000123407	HOXC12	45.6191	-1.99787	0.000217332	0.00426803
ENSG00000149639	SOGA1	3992.96	-0.337733	0.000217644	0.00426875
ENSG00000196659	TTC30B	427.759	-0.303456	0.000218778	0.00428556
ENSG00000089558	KCNH4	33.1644	0.681888	0.000220645	0.00431667
ENSG00000126870	WDR60	774.737	-0.27905	0.000222685	0.00434919
ENSG00000161692	DBF4B	781.775	-0.256177	0.000223432	0.00434919
ENSG00000214575	CPEB1	129.198	-0.975596	0.000223171	0.00434919
ENSG00000260458	KCNJ18	75.001	1.55271	0.000222952	0.00434919
ENSG00000047365	ARAP2	2438.73	0.387218	0.000225312	0.00438029
ENSG00000136490	LIMD2	1966.29	0.383847	0.000229276	0.00445176
ENSG00000169679	BUB1	2237.26	-0.250082	0.000232646	0.00451153
ENSG00000077943	ITGA8	302.985	0.622774	0.000234087	0.0045338
ENSG00000026751	SLAMF7	1273.16	0.629892	0.000236013	0.00456537
ENSG00000198771	RCSD1	559.554	0.559894	0.000237239	0.00458337
ENSG00000196335	STK31	121.932	-0.846578	0.00023764	0.00458538
ENSG00000166527	CLEC4D	12.1227	0.788007	0.000238529	0.00459681
ENSG00000172201	ID4	703.345	-0.723816	0.000238882	0.00459789
ENSG00000008516	MMP25	233.723	0.538522	0.000239395	0.00460204
ENSG00000089639	GMIP	1321.52	0.251579	0.000241351	0.00463388
ENSG00000227507	LTB	1083.58	0.706222	0.000244185	0.00468247
ENSG00000102904	TSNAXIP1	66.0801	-0.521108	0.00024513	0.00469479
ENSG00000137691	C11ORF70	135.845	0.761585	0.000249247	0.00476178
ENSG00000138413	IDH1	5355.3	-0.368088	0.000249551	0.00476178
ENSG00000198879	SFMBT2	406.234	0.510771	0.000249007	0.00476178
ENSG00000086232	EIF2AK1	9058.19	-0.166524	0.000250265	0.00476952
ENSG00000010803	SCMH1	1480.89	-0.257091	0.000254576	0.00484571
ENSG00000141639	MAPK4	140.061	-1.39236	0.000254999	0.00484779
ENSG00000166265	CYYR1	294.345	0.487382	0.000255479	0.00485097
ENSG00000028137	TNFRSF1B	2660.02	0.487934	0.000259333	0.0049181
ENSG00000134545	KLRC1	80.4356	0.77003	0.00025984	0.00492093
ENSG00000146090	RASGEF1C	24.7373	-0.947079	0.000260118	0.00492093
ENSG00000107738	VSIR	3604.37	0.395949	0.000261298	0.00493723
ENSG00000197635	DPP4	220.233	0.734268	0.00026209	0.00494616
ENSG00000184956	MUC6	231.013	1.40015	0.00026616	0.00501684
ENSG00000233608	TWIST2	288.921	0.635136	0.000267707	0.00503986
ENSG00000140297	GCNT3	556.538	0.9768	0.000269782	0.00507275
ENSG00000168246	UBTD2	1807.69	-0.221742	0.000270303	0.00507638
ENSG00000159618	ADGRG5	392.413	0.576836	0.000272292	0.00510753
ENSG00000094963	FMO2	151.404	1.0093	0.000273606	0.00512598
ENSG00000077157	PPP1R12B	2705.44	0.548298	0.000276658	0.00517688
ENSG00000088305	DNMT3B	608.215	-0.471063	0.000277468	0.00518495
ENSG00000196132	MYT1	19.6431	-1.06485	0.000277759	0.00518495
ENSG00000147381	MAGEA4	971.06	-2.45925	0.000278404	0.00519073
ENSG00000213809	KLRK1	46.2877	0.649127	0.000281375	0.0052398
ENSG00000025434	NR1H3	1085.29	0.470781	0.000283287	0.00526576
ENSG00000172724	CCL19	672.603	1.00303	0.00028345	0.00526576
ENSG00000004838	ZMYND10	121.266	-0.761015	0.000284178	0.00527297
ENSG00000149534	MS4A2	53.3348	0.736649	0.000285991	0.00530026
ENSG00000145506	NKD2	488.34	-0.74806	0.000290467	0.00536393
ENSG00000178665	ZNF713	171.591	-0.361012	0.000289979	0.00536393
ENSG00000223865	HLA-DPB1	14977.7	0.631293	0.000290165	0.00536393
ENSG00000114646	CSPG5	208.082	-0.55555	0.000291765	0.00538147
ENSG00000108666	C17ORF75	1080.8	-0.217752	0.000292331	0.00538551
ENSG00000082516	GEMIN5	1331	-0.216319	0.000293924	0.00539882
ENSG00000116774	OLFML3	895.167	0.562169	0.000293657	0.00539882
ENSG00000172264	MACROD2	276.812	0.783766	0.000294101	0.00539882
ENSG00000221867	MAGEA3	262.164	-2.49332	0.000295826	0.00542406
ENSG00000171115	GIMAP8	348.725	0.471834	0.000299387	0.00548286
ENSG00000090554	FLT3LG	221.78	0.419484	0.000301225	0.00549996
ENSG00000184459	BPIFC	15.7258	-1.36635	0.000301743	0.00549996
ENSG00000186526	CYP4F8	39.5251	1.25389	0.000301216	0.00549996
ENSG00000241839	PLEKHO2	1755	0.299531	0.000301708	0.00549996
ENSG00000134602	STK26	1770.16	-0.38578	0.000302522	0.00550768
ENSG00000155158	TTC39B	1843	0.421798	0.000306261	0.0055692
ENSG00000177374	HIC1	306.463	0.439192	0.000306846	0.00557328
ENSG00000118482	PHF3	3254.48	-0.250263	0.000310465	0.00562329
ENSG00000131044	TTLL9	24.8959	-0.78356	0.000310187	0.00562329
ENSG00000196684	HSH2D	610.918	0.572796	0.000310689	0.00562329
ENSG00000134917	ADAMTS8	26.8369	0.757792	0.000311922	0.00563615
ENSG00000281593	AC006978.2	4.75652	-0.570475	0.000312128	0.00563615
ENSG00000235034	C19ORF81	13.2396	-1.18474	0.000314602	0.0056742
ENSG00000131473	ACLY	7418.72	-0.254637	0.000315612	0.00567917
ENSG00000133328	HRASLS2	63.0911	-0.873681	0.000315376	0.00567917
ENSG00000126016	AMOT	1014.14	-0.898382	0.000316347	0.0056858
ENSG00000196263	ZNF471	91.2239	-0.830739	0.000319259	0.00573147
ENSG00000151470	C4ORF33	639.653	0.321526	0.00031983	0.00573507
ENSG00000147274	RBMX	9473.65	-0.125373	0.000320473	0.00573995
ENSG00000001626	CFTR	90.3569	1.13493	0.000326417	0.00583291
ENSG00000111834	RSPH4A	23.5603	-0.620421	0.00032633	0.00583291
ENSG00000096996	IL12RB1	304.899	0.588404	0.00032759	0.00583504
ENSG00000123607	TTC21B	791.292	-0.264756	0.000327667	0.00583504
ENSG00000129968	ABHD17A	1804.39	0.250189	0.000326921	0.00583504
ENSG00000168310	IRF2	2550.89	0.265011	0.000329428	0.00585965
ENSG00000116514	RNF19B	5118.24	0.326557	0.000333151	0.00591907
ENSG00000132386	SERPINF1	3313.73	0.545824	0.000334679	0.0059394
ENSG00000091436	MAP3K20	3355.42	-0.317049	0.00033734	0.00597976
ENSG00000135144	DTX1	304.709	0.499881	0.00034085	0.00603507
ENSG00000184697	CLDN6	10.3611	-0.902435	0.000343954	0.00608306
ENSG00000185880	TRIM69	3356.02	0.329834	0.000345356	0.00609394
ENSG00000254709	IGLL5	2788.66	0.914065	0.000345229	0.00609394
ENSG00000119714	GPR68	1749.24	0.646624	0.00035	0.00616886
ENSG00000165209	STRBP	2025.81	-0.255218	0.000350586	0.00617214
ENSG00000092421	SEMA6A	724.167	-0.818046	0.000351305	0.00617779
ENSG00000012223	LTF	2334.83	1.32425	0.000352942	0.00619952
ENSG00000204334	ERICH2	28.062	-0.914718	0.000354509	0.00621999
ENSG00000159842	ABR	4742.84	0.365657	0.000360754	0.00632239
ENSG00000159871	LYPD5	1472.43	0.538433	0.000361317	0.0063251
ENSG00000149557	FEZ1	638.578	0.735242	0.000366062	0.00640092
ENSG00000164292	RHOBTB3	1647.79	-0.65586	0.00036892	0.00644362
ENSG00000110848	CD69	372.321	0.613679	0.000371002	0.00647266
ENSG00000074660	SCARF1	317.81	0.354477	0.000373748	0.00651323
ENSG00000112299	VNN1	470.374	0.929809	0.000375156	0.00651575
ENSG00000113716	HMGXB3	2509.11	-0.191439	0.000374816	0.00651575
ENSG00000155660	PDIA4	15556.5	-0.297137	0.000374758	0.00651575
ENSG00000069188	SDK2	634.512	-0.836999	0.000378275	0.00655685
ENSG00000181195	PENK	35.9238	-1.42933	0.000378369	0.00655685
ENSG00000116194	ANGPTL1	35.8832	0.865956	0.000380263	0.00657493
ENSG00000164466	SFXN1	3265.68	-0.24515	0.000380065	0.00657493
ENSG00000149091	DGKZ	4663.64	0.217103	0.000381513	0.0065892
ENSG00000110079	MS4A4A	392	0.579269	0.00038258	0.00660025
ENSG00000203747	FCGR3A	2746.62	0.628586	0.000384619	0.00662804
ENSG00000136999	NOV	327.17	-0.751881	0.000386671	0.006656
ENSG00000197124	ZNF682	109.563	-0.787797	0.000388421	0.00667868
ENSG00000171611	PTCRA	12.8905	0.754803	0.000392252	0.00673707
ENSG00000145365	TIFA	1220.98	0.30191	0.000395517	0.00678561
ENSG00000090104	RGS1	3138.14	0.641499	0.000399396	0.0068416
ENSG00000167895	TMC8	1484.82	0.479646	0.000399664	0.0068416
ENSG00000180440	SERTM1	7.61581	1.73663	0.000401466	0.00686485
ENSG00000162692	VCAM1	1141	0.741077	0.000405571	0.00692739
ENSG00000168036	CTNNB1	17115	-0.311044	0.00040673	0.00693952
ENSG00000179902	C1ORF194	11.2396	-0.982298	0.000407931	0.00695235
ENSG00000244405	ETV5	982.257	-0.586837	0.000413157	0.00703367
ENSG00000146733	PSPH	1202.74	-0.364175	0.000422774	0.00718561
ENSG00000197748	CFAP43	48.8208	-0.666738	0.00042301	0.00718561
ENSG00000213585	VDAC1	12135.5	-0.242239	0.000425835	0.00722565
ENSG00000136634	IL10	49.8147	0.507115	0.000427617	0.00724795
ENSG00000239789	MRPS17	798.062	-0.345482	0.000428703	0.0072584
ENSG00000186994	KANK3	143.377	0.413028	0.000435632	0.00736766
ENSG00000135250	SRPK2	2014.39	-0.251168	0.000440875	0.00744819
ENSG00000188070	C11ORF95	790.022	-0.336794	0.000441379	0.00744856
ENSG00000158869	FCER1G	1841.16	0.520864	0.000441897	0.00744918
ENSG00000138411	HECW2	343.858	0.462988	0.000446219	0.00751387
ENSG00000107807	TLX1	26.897	1.47336	0.000447917	0.00753426
ENSG00000117425	PTCH2	69.6599	-0.468251	0.000449042	0.00754499
ENSG00000196284	SUPT3H	437.265	-0.300755	0.000456615	0.0076639
ENSG00000167664	TMIGD2	76.3405	0.745217	0.000457904	0.00767722
ENSG00000186827	TNFRSF4	215.777	0.528794	0.000458578	0.00768018
ENSG00000140853	NLRC5	4958.09	0.400699	0.00045986	0.00769294
ENSG00000145860	RNF145	7842.15	-0.304725	0.000460819	0.00769294
ENSG00000248144	ADH1C	277.727	1.43719	0.000460831	0.00769294
ENSG00000163362	INAVA	3656.48	0.417028	0.00046279	0.00771732
ENSG00000167601	AXL	2747.95	0.571254	0.000464475	0.00773709
ENSG00000177675	CD163L1	119.312	0.55783	0.000467023	0.00777116
ENSG00000108001	EBF3	111.232	0.826321	0.000475531	0.00789743
ENSG00000134323	MYCN	185.737	-0.91195	0.000475641	0.00789743
ENSG00000172322	CLEC12A	104.504	0.727668	0.000476142	0.00789743
ENSG00000181016	LSMEM1	60.0562	-0.372851	0.000479143	0.0079387
ENSG00000126001	CEP250	3699.99	-0.292079	0.000481781	0.00797386
ENSG00000122203	KIAA1191	4430.79	-0.202571	0.000486918	0.00803602
ENSG00000124743	KLHL31	56.1137	-0.534322	0.000486526	0.00803602
ENSG00000157303	SUSD3	320.123	0.544785	0.000487152	0.00803602
ENSG00000163508	EOMES	135.02	0.720005	0.000487724	0.00803602
ENSG00000170579	DLGAP1	20.7634	-0.882286	0.000488133	0.00803602
ENSG00000109819	PPARGC1A	294.993	-1.0703	0.000489384	0.00804308
ENSG00000172508	CARNS1	74.3237	0.395273	0.000490641	0.00804308
ENSG00000178568	ERBB4	49.2402	-1.16351	0.000490282	0.00804308
ENSG00000182831	C16ORF72	3263.84	-0.23485	0.000490615	0.00804308
ENSG00000166924	NYAP1	48.5129	-0.685425	0.000491254	0.0080446
ENSG00000011600	TYROBP	2529.47	0.539069	0.000491934	0.00804723
ENSG00000167191	GPRC5B	726.867	-0.665872	0.000495818	0.00810221
ENSG00000141469	SLC14A1	41.7511	0.756468	0.000496749	0.00810886
ENSG00000165072	MAMDC2	130.891	0.833165	0.000497884	0.00811882
ENSG00000152413	HOMER1	742.25	-0.341033	0.000498733	0.0081241
ENSG00000183023	SLC8A1	301.249	0.503641	0.000499383	0.00812613
ENSG00000186212	SOWAHB	537.443	0.587674	0.000502218	0.00815512
ENSG00000187556	NANOS3	20.161	-0.518208	0.00050215	0.00815512
ENSG00000186635	ARAP1	6138.72	0.231068	0.000507014	0.00822436
ENSG00000158517	NCF1	182.006	0.538997	0.00050803	0.00823222
ENSG00000104765	BNIP3L	5305.79	-0.285289	0.000510537	0.00826418
ENSG00000108342	CSF3	496.262	1.1139	0.000521154	0.00842723
ENSG00000254415	SIGLEC14	102.633	0.729573	0.000521999	0.00843208
ENSG00000186001	LRCH3	2300.36	-0.228682	0.000528722	0.00853177
ENSG00000157191	NECAP2	4625.52	0.190701	0.000535906	0.00863869
ENSG00000065413	ANKRD44	556.325	0.383249	0.00053761	0.00865204
ENSG00000152348	ATG10	511.985	-0.223521	0.000537852	0.00865204
ENSG00000160951	PTGER1	48.1222	0.803312	0.00054234	0.00871518
ENSG00000100450	GZMH	415.631	0.749606	0.000544026	0.0087332
ENSG00000107551	RASSF4	1336.15	0.476256	0.000550286	0.00882453
ENSG00000184357	HIST1H1B	22.9676	0.625625	0.000551641	0.00883711
ENSG00000152661	GJA1	10010.9	-0.621389	0.000554004	0.00886579
ENSG00000104972	LILRB1	317.757	0.521696	0.000556368	0.00889442
ENSG00000113522	RAD50	2836.07	-0.2202	0.000557023	0.0088957
ENSG00000108622	ICAM2	175.51	0.470217	0.000558367	0.00890796
ENSG00000064995	TAF11	2155.06	-0.171198	0.000563573	0.00898176
ENSG00000147168	IL2RG	2926.08	0.619203	0.000564833	0.00899258
ENSG00000136574	GATA4	20.9064	-1.59891	0.000565496	0.00899389
ENSG00000135596	MICAL1	1797.03	0.342054	0.000567479	0.00900692
ENSG00000179344	HLA-DQB1	9956.91	0.654993	0.000567223	0.00900692
ENSG00000079112	CDH17	49.7244	0.848948	0.00057199	0.0090692
ENSG00000183569	SERHL2	113.332	-0.311515	0.000572758	0.00907209
ENSG00000060718	COL11A1	351.536	-1.06415	0.000577009	0.00910215
ENSG00000109610	SOD3	516.981	0.523333	0.000575283	0.00910215
ENSG00000180061	TMEM150B	60.8545	0.611878	0.000576801	0.00910215
ENSG00000273604	EPOP	703.968	-0.461624	0.000575837	0.00910215
ENSG00000186897	C1QL4	41.9175	-0.914096	0.00058241	0.009178
ENSG00000174600	CMKLR1	484.139	0.562321	0.000583028	0.0091784
ENSG00000162777	DENND2D	2428.7	0.250823	0.000586026	0.00921621
ENSG00000144026	ZNF514	584.445	-0.249243	0.000590708	0.0092616
ENSG00000168679	SLC16A4	153.763	-0.714531	0.000590308	0.0092616
ENSG00000275302	CCL4	760.821	0.584696	0.000589916	0.0092616
ENSG00000196591	HDAC2	7270.27	-0.225997	0.000591466	0.0092641
ENSG00000122188	LAX1	115.298	0.669774	0.000592198	0.00926619
ENSG00000115457	IGFBP2	9544.99	-0.801453	0.000594075	0.00928618
ENSG00000029993	HMGB3	7255.89	-0.357262	0.000597673	0.00933298
ENSG00000179715	PCED1B	481.432	0.412263	0.000598621	0.00933837
ENSG00000266094	RASSF5	2936.81	0.378178	0.00060205	0.0093824
ENSG00000133063	CHIT1	566.692	0.982253	0.000603385	0.00938431
ENSG00000205667	ARSH	18.9367	-0.753087	0.000603162	0.00938431
ENSG00000205683	DPF3	52.3794	0.530483	0.000605647	0.00940087
ENSG00000206077	ZDHHC11B	231.67	0.78674	0.000605665	0.00940087
ENSG00000171490	RSL1D1	9458.48	-0.255436	0.000613212	0.00950847
ENSG00000106565	TMEM176B	2296.48	0.562647	0.000615395	0.00952795
ENSG00000175538	KCNE3	498.807	-0.608462	0.00061593	0.00952795
ENSG00000239998	LILRA2	51.0283	0.499673	0.000616315	0.00952795
ENSG00000044446	PHKA2	1837.64	-0.259713	0.000617891	0.00954278
ENSG00000189298	ZKSCAN3	291.133	-0.296173	0.000618778	0.00954695
ENSG00000135862	LAMC1	8458.75	-0.385698	0.000620138	0.0095584
ENSG00000184613	NELL2	887.055	-0.869951	0.000620826	0.00955949
ENSG00000108813	DLX4	227.659	-0.687212	0.000627063	0.00961997
ENSG00000198829	SUCNR1	80.6609	0.578673	0.000627241	0.00961997
ENSG00000213160	KLHL23	677.059	-0.395052	0.000626097	0.00961997
ENSG00000237441	RGL2	4263.12	-0.247743	0.000625771	0.00961997
ENSG00000185527	PDE6G	35.2368	0.501478	0.000632273	0.00968755
ENSG00000146858	ZC3HAV1L	180.805	-0.35791	0.000633395	0.00969514
ENSG00000138496	PARP9	8388.94	0.34057	0.000635795	0.00971267
ENSG00000149499	EML3	3106.89	0.183326	0.000635581	0.00971267
ENSG00000028277	POU2F2	392.271	0.4593	0.000638648	0.00974663
ENSG00000106927	AMBP	21.6776	1.09108	0.000640106	0.00975926
ENSG00000159753	CARMIL2	333.405	0.537755	0.000648105	0.00987148
ENSG00000147206	NXF3	26.2302	0.910315	0.000649475	0.00988262
ENSG00000016602	CLCA4	4458.28	1.11355	0.00065235	0.00991662
ENSG00000112812	PRSS16	1101.73	-0.33984	0.000660863	0.0100362
ENSG00000056277	ZNF280C	364.972	-0.342336	0.000664099	0.0100754
ENSG00000174343	CHRNA9	29.1869	-1.27759	0.000664807	0.0100763
ENSG00000116005	PCYOX1	4366.57	-0.237832	0.000667383	0.0101054
ENSG00000144369	FAM171B	217.241	-0.610513	0.000668093	0.0101063
ENSG00000091513	TF	339.411	0.951097	0.000671803	0.0101525
ENSG00000163644	PPM1K	772.945	0.429022	0.000676995	0.010221
ENSG00000173198	CYSLTR1	105.292	0.577575	0.000679289	0.0102456
ENSG00000169554	ZEB2	770.66	0.398582	0.000685137	0.0103237
ENSG00000096384	HSP90AB1	67864.8	-0.243185	0.000694537	0.0104552
ENSG00000106012	IQCE	1313.9	-0.326157	0.000699086	0.0105135
ENSG00000111341	MGP	5829.29	0.651381	0.000700662	0.0105269
ENSG00000182585	EPGN	196.532	-1.08809	0.000702864	0.0105498
ENSG00000138385	SSB	5537.05	-0.216376	0.000703966	0.0105561
ENSG00000169064	ZBBX	7.70294	-1.41351	0.000706465	0.0105833
ENSG00000162551	ALPL	724.688	-0.672296	0.000713756	0.0106698
ENSG00000196208	GREB1	460.504	0.770061	0.000714237	0.0106698
ENSG00000198624	CCDC69	1142.58	0.435708	0.000714998	0.0106698
ENSG00000279968	GVQW2	34.9167	-0.422633	0.000714503	0.0106698
ENSG00000269404	SPIB	112.311	0.753534	0.000717059	0.0106903
ENSG00000070371	CLTCL1	358.562	-0.523598	0.000719147	0.0107111
ENSG00000145248	SLC10A4	40.0736	-0.812401	0.000728104	0.0108341
ENSG00000111640	GAPDH	180317	-0.315067	0.000734725	0.0109206
ENSG00000197361	FBXL22	56.9884	0.515811	0.000735332	0.0109206
ENSG00000261857	MIA	50.7369	1.12232	0.000741589	0.011003
ENSG00000197016	ZNF470	140.702	-0.638354	0.000742915	0.0110121
ENSG00000183837	PNMA3	105.916	-0.77824	0.000748399	0.0110737
ENSG00000189052	CGB5	7.42476	1.29769	0.000748501	0.0110737
ENSG00000170632	ARMC10	1685.32	-0.194574	0.000756159	0.0111763
ENSG00000105366	SIGLEC8	76.6432	0.7631	0.00075906	0.0112084
ENSG00000107798	LIPA	3760.45	0.365241	0.000760294	0.0112101
ENSG00000146215	CRIP3	19.8933	-0.675289	0.000760618	0.0112101
ENSG00000280987	MATR3	70.3807	-0.290471	0.000764046	0.0112499
ENSG00000103257	SLC7A5	22396.5	-0.666901	0.00076621	0.011271
ENSG00000111737	RAB35	3950.68	0.152944	0.000770368	0.0113214
ENSG00000244005	NFS1	1557.88	-0.20656	0.000773407	0.0113553
ENSG00000091127	PUS7	1329.83	-0.266522	0.000776071	0.0113836
ENSG00000132128	LRRC41	4609.6	-0.228508	0.00077904	0.0114163
ENSG00000088256	GNA11	5273	0.215638	0.000783011	0.0114528
ENSG00000188051	TMEM221	28.2322	-0.553479	0.000782533	0.0114528
ENSG00000170439	METTL7B	83.478	-0.75391	0.000786309	0.0114814
ENSG00000205426	KRT81	469.397	-0.849321	0.000786446	0.0114814
ENSG00000168566	SNRNP48	1053.27	-0.241399	0.000788406	0.0114991
ENSG00000166710	B2M	205567	0.382199	0.000795299	0.0115888
ENSG00000109576	AADAT	205.838	-0.715344	0.000797985	0.0116169
ENSG00000107077	KDM4C	1056.23	0.307651	0.000800008	0.0116245
ENSG00000158717	RNF166	955.61	0.279184	0.000799609	0.0116245
ENSG00000168491	CCDC110	24.6572	-0.576991	0.000803178	0.0116596
ENSG00000092850	TEKT2	66.1699	-0.839497	0.000807484	0.0117002
ENSG00000180329	CCDC43	1618.67	-0.16443	0.00080703	0.0117002
ENSG00000143878	RHOB	11475.7	-0.548352	0.00081605	0.0118133
ENSG00000074219	TEAD2	2672.3	-0.359286	0.00082056	0.0118564
ENSG00000100122	CRYBB1	18.7153	0.472305	0.000820414	0.0118564
ENSG00000140279	DUOX2	6706.1	0.854295	0.000823866	0.011875
ENSG00000145781	COMMD10	788.459	-0.235448	0.000824576	0.011875
ENSG00000164849	GPR146	34.4033	-0.407632	0.000824922	0.011875
ENSG00000167291	TBC1D16	1582.98	-0.449009	0.000824713	0.011875
ENSG00000170484	KRT74	32.0694	-0.731411	0.000831187	0.0119541
ENSG00000164542	KIAA0895	426.166	-0.380043	0.000833753	0.011979
ENSG00000221890	NPTXR	679.984	-0.702784	0.000834961	0.011979
ENSG00000259680	AC136428.1	10.9234	1.03168	0.000835238	0.011979
ENSG00000109758	HGFAC	19.871	-0.612032	0.000840628	0.0120451
ENSG00000115526	CHST10	314.267	-0.6266	0.000842975	0.0120676
ENSG00000006377	DLX6	193.689	-0.887075	0.000844152	0.0120732
ENSG00000085514	PILRA	274.845	0.493309	0.000846642	0.0120858
ENSG00000157985	AGAP1	1509.93	-0.297903	0.000846323	0.0120858
ENSG00000168329	CX3CR1	91.247	0.640991	0.000847371	0.0120858
ENSG00000278311	GGNBP2	3756.57	-0.119431	0.000853279	0.0121588
ENSG00000128340	RAC2	3301.75	0.442847	0.000861388	0.0122631
ENSG00000174599	TRAM1L1	25.8772	-0.747399	0.000869586	0.0123684
ENSG00000143494	VASH2	161.356	-0.627344	0.000871775	0.0123882
ENSG00000104901	DKKL1	26.3134	-0.580707	0.00087323	0.0123975
ENSG00000121753	ADGRB2	506.49	-0.577931	0.000882973	0.0125128
ENSG00000158528	PPP1R9A	129.716	-1.07348	0.000882848	0.0125128
ENSG00000108405	P2RX1	78.5433	0.57053	0.000892401	0.0126349
ENSG00000103888	CEMIP	1634.28	-0.710972	0.000894111	0.0126475
ENSG00000173267	SNCG	1930.24	0.779811	0.000894945	0.0126477
ENSG00000157613	CREB3L1	1195.26	0.756303	0.000900719	0.0127177
ENSG00000029559	IBSP	25.8957	-0.943507	0.000902843	0.0127245
ENSG00000171448	ZBTB26	499.922	-0.232082	0.000902094	0.0127245
ENSG00000101282	RSPO4	42.4043	-1.14546	0.000906647	0.0127665
ENSG00000105556	MIER2	1424.43	0.205068	0.000933513	0.0131209
ENSG00000132793	LPIN3	1480.76	-0.301563	0.000933138	0.0131209
ENSG00000137491	SLCO2B1	1308.77	0.528553	0.00093477	0.0131266
ENSG00000187796	CARD9	379.423	0.525231	0.00093731	0.0131504
ENSG00000102098	SCML2	244.189	-0.500527	0.000939492	0.0131571
ENSG00000164776	PHKG1	50.7161	-0.305626	0.000939151	0.0131571
ENSG00000179934	CCR8	21.7384	0.633319	0.000943898	0.0132069
ENSG00000107159	CA9	3531.47	-0.80232	0.000945234	0.0132136
ENSG00000082898	XPO1	13187	-0.144247	0.00094962	0.013251
ENSG00000166881	NEMP1	2700.48	-0.250845	0.000949576	0.013251
ENSG00000165092	ALDH1A1	4367.84	-0.923081	0.000956104	0.0133295
ENSG00000131042	LILRB2	387.973	0.50524	0.000958239	0.0133472
ENSG00000117594	HSD11B1	104.438	0.618891	0.000967516	0.0134643
ENSG00000167580	AQP2	8.7333	-1.4139	0.000973722	0.0135385
ENSG00000103710	RASL12	216.136	0.535094	0.000983411	0.0135912
ENSG00000104812	GYS1	4260.7	-0.225864	0.000982503	0.0135912
ENSG00000115935	WIPF1	2445.45	0.447771	0.000980441	0.0135912
ENSG00000118495	PLAGL1	722.542	-0.59989	0.000986295	0.0135912
ENSG00000134954	ETS1	3350.65	0.417054	0.000981251	0.0135912
ENSG00000164400	CSF2	46.8736	0.797519	0.00098524	0.0135912
ENSG00000170500	LONRF2	70.4075	-0.948491	0.000985878	0.0135912
ENSG00000182791	CCDC87	48.549	-0.592136	0.000984976	0.0135912
ENSG00000198502	HLA-DRB5	10529.3	0.67622	0.000985303	0.0135912
ENSG00000204410	MSH5	165.554	-0.389141	0.000984442	0.0135912
ENSG00000177732	SOX12	1708.43	-0.383088	0.000989696	0.0136259
ENSG00000133275	CSNK1G2	4489.87	0.231063	0.000990984	0.0136315
ENSG00000006283	CACNA1G	61.9329	0.567098	0.000991975	0.0136318
ENSG00000178234	GALNT11	1976.19	-0.321156	0.000992766	0.0136318
ENSG00000137474	MYO7A	628.668	0.477913	0.000994665	0.0136337
ENSG00000177283	FZD8	598.151	-0.655538	0.000994345	0.0136337
ENSG00000162373	BEND5	75.7773	-0.811599	0.000997355	0.0136585
ENSG00000197062	ZSCAN26	533.406	-0.237086	0.00099964	0.0136777
ENSG00000088827	SIGLEC1	858.042	0.574059	0.00100145	0.0136903
ENSG00000105643	ARRDC2	2281.65	0.299898	0.00100813	0.0137695
ENSG00000125864	BFSP1	152.66	-0.430065	0.00100959	0.0137768
ENSG00000157765	SLC34A2	1255.71	-1.23637	0.00101045	0.0137768
ENSG00000129450	SIGLEC9	114.67	0.45474	0.00101315	0.0138015
ENSG00000196126	HLA-DRB1	32474.7	0.629463	0.00103366	0.0140685
ENSG00000117859	OSBPL9	3641.97	-0.216787	0.00103521	0.0140772
ENSG00000123496	IL13RA2	34.0305	-0.778844	0.00103766	0.0140981
ENSG00000184454	NCMAP	57.7237	-0.807322	0.00104004	0.0141181
ENSG00000067992	PDK3	600.748	-0.314423	0.00104325	0.0141492
ENSG00000213937	CLDN9	108.669	-0.837603	0.00104566	0.0141695
ENSG00000219607	PPP1R3G	247.895	-0.499766	0.0010532	0.0142593
ENSG00000164237	CMBL	1291.35	-0.602618	0.00105974	0.0143352
ENSG00000127951	FGL2	1160.8	0.558094	0.001061	0.0143397
ENSG00000110076	NRXN2	164.54	0.64801	0.00106389	0.0143662
ENSG00000112640	PPP2R5D	3334.51	-0.182649	0.0010692	0.0144253
ENSG00000119906	SLF2	1930.06	0.192882	0.00107408	0.0144785
ENSG00000163131	CTSS	5735.68	0.484807	0.0010759	0.0144847
ENSG00000170469	SPATA24	152.26	-0.250854	0.00107661	0.0144847
ENSG00000237649	KIFC1	4705.94	-0.243885	0.00107734	0.0144847
ENSG00000164659	KIAA1324L	336.739	-0.698008	0.0010824	0.0145401
ENSG00000084444	FAM234B	579.034	-0.362528	0.00108426	0.0145525
ENSG00000116857	TMEM9	5560.78	-0.314548	0.00108564	0.0145582
ENSG00000154277	UCHL1	2272.74	-0.880006	0.00108689	0.0145625
ENSG00000131507	NDFIP1	5260.07	-0.169239	0.00108888	0.0145764
ENSG00000139197	PEX5	2084.08	-0.238158	0.00109234	0.0146102
ENSG00000159399	HK2	8570.22	-0.419447	0.00110476	0.0147635
ENSG00000138615	CILP	128.432	0.828189	0.00110692	0.014773
ENSG00000204842	ATXN2	1668.53	-0.147885	0.00110738	0.014773
ENSG00000103343	ZNF174	492.821	-0.176231	0.00111572	0.0148587
ENSG00000133067	LGR6	263.912	-0.850364	0.00111533	0.0148587
ENSG00000169218	RSPO1	44.6096	0.787334	0.00111828	0.01488
ENSG00000187566	NHLRC1	191.092	-0.428951	0.00112027	0.0148937
ENSG00000213638	ADAT3	202.173	0.394331	0.00112372	0.0149267
ENSG00000162426	SLC45A1	46.4712	-0.566095	0.00112582	0.0149417
ENSG00000165194	PCDH19	247.122	-1.07407	0.00112913	0.0149729
ENSG00000273154	AL121845.3	60.1935	-0.293394	0.00113276	0.0150081
ENSG00000131724	IL13RA1	6500.87	-0.296482	0.00113814	0.0150665
ENSG00000135697	BCO1	107.854	0.810774	0.00113997	0.0150778
ENSG00000076513	ANKRD13A	3280.01	0.205367	0.00115264	0.0152203
ENSG00000105143	SLC1A6	155.278	-1.45781	0.00115271	0.0152203
ENSG00000169432	SCN9A	166.575	-0.953646	0.00115814	0.0152789
ENSG00000183798	EMILIN3	79.8311	-0.823337	0.00117102	0.0154357
ENSG00000104043	ATP8B4	155.309	0.404746	0.00117817	0.0155168
ENSG00000112394	SLC16A10	171.479	-0.53684	0.00117989	0.0155262
ENSG00000166263	STXBP4	444.261	-0.251425	0.00118668	0.0156023
ENSG00000108852	MPP2	402.013	-0.49193	0.00119065	0.015628
ENSG00000214029	ZNF891	218.726	-0.264752	0.00119041	0.015628
ENSG00000105641	SLC5A5	148.457	0.9997	0.00119535	0.0156763
ENSG00000134308	YWHAQ	18389.7	-0.197633	0.00119831	0.0157018
ENSG00000256797	KLRF2	17.0065	1.01544	0.00120072	0.0157201
ENSG00000156127	BATF	579.855	0.570104	0.00121683	0.0159176
ENSG00000152763	WDR78	84.0822	-0.505166	0.00122064	0.0159539
ENSG00000187527	ATP13A5	98.819	1.20033	0.00124467	0.0162542
ENSG00000177875	CCDC184	117.539	0.645302	0.001246	0.0162558
ENSG00000183723	CMTM4	1787.63	-0.315562	0.00124689	0.0162558
ENSG00000025156	HSF2	822.896	-0.241685	0.00125108	0.0162683
ENSG00000106086	PLEKHA8	896.816	-0.220825	0.00125132	0.0162683
ENSG00000111087	GLI1	64.3499	-0.628518	0.00125205	0.0162683
ENSG00000165633	VSTM4	320.435	0.594787	0.00125	0.0162683
ENSG00000196636	SDHAF3	808.609	-0.257571	0.00125341	0.0162722
ENSG00000131634	TMEM204	584.61	0.384095	0.00126583	0.016406
ENSG00000141873	SLC39A3	1218.04	0.299073	0.00126559	0.016406
ENSG00000178685	PARP10	5315.37	0.312653	0.00127213	0.0164739
ENSG00000087206	UIMC1	1504.18	-0.175679	0.00128055	0.0165552
ENSG00000196367	TRRAP	3556.97	-0.214192	0.00127975	0.0165552
ENSG00000088888	MAVS	4699.25	-0.225759	0.00128374	0.0165577
ENSG00000113761	ZNF346	713.866	-0.198705	0.0012848	0.0165577
ENSG00000138400	MDH1B	49.3092	-0.521303	0.00128503	0.0165577
ENSG00000178691	SUZ12	3356.31	-0.170512	0.00128262	0.0165577
ENSG00000108582	CPD	5011.49	-0.319991	0.00129069	0.0166168
ENSG00000183638	RP1L1	80.2348	0.682357	0.00129453	0.0166524
ENSG00000110446	SLC15A3	3360.12	0.375093	0.00129643	0.016663
ENSG00000120832	MTERF2	493.14	-0.249252	0.00129783	0.0166671
ENSG00000170458	CD14	3543.22	0.458632	0.0013038	0.01673
ENSG00000175489	LRRC25	289.572	0.446301	0.00130706	0.0167579
ENSG00000128602	SMO	1240.14	-0.558872	0.00131334	0.0167967
ENSG00000143196	DPT	271.787	0.700833	0.00131272	0.0167967
ENSG00000247746	USP51	153.23	-0.454314	0.00131192	0.0167967
ENSG00000105146	AURKC	63.5676	0.442385	0.00131676	0.0167987
ENSG00000182162	P2RY8	205.313	0.565458	0.00131589	0.0167987
ENSG00000203667	COX20	385.826	-0.268313	0.00131671	0.0167987
ENSG00000141279	NPEPPS	6249.3	-0.214498	0.0013262	0.0169052
ENSG00000012660	ELOVL5	4098.46	-0.286964	0.00132893	0.0169261
ENSG00000165730	STOX1	238.489	-0.556497	0.00133674	0.0169976
ENSG00000168010	ATG16L2	1586.58	0.321228	0.0013362	0.0169976
ENSG00000187994	RINL	689.723	0.382378	0.0013432	0.0170657
ENSG00000133627	ACTR3B	283.836	-0.275612	0.00134486	0.0170728
ENSG00000112333	NR2E1	22.2286	-1.20313	0.00135365	0.0171703
ENSG00000148908	RGS10	1694.35	0.332409	0.0013581	0.0172126
ENSG00000027075	PRKCH	2114.62	0.253778	0.00136128	0.0172388
ENSG00000084110	HAL	72.1865	0.691743	0.0013636	0.0172417
ENSG00000104331	IMPAD1	4978.38	-0.186302	0.00136445	0.0172417
ENSG00000139537	CCDC65	64.2594	-0.301854	0.00136485	0.0172417
ENSG00000077327	SPAG6	17.2263	-0.955881	0.00137994	0.0173906
ENSG00000196670	ZFP62	1309.32	-0.210561	0.00137798	0.0173906
ENSG00000244122	UGT1A7	118.672	-1.39659	0.00138001	0.0173906
ENSG00000104885	DOT1L	3191.1	0.27013	0.001382	0.0174015
ENSG00000197614	MFAP5	955.986	0.908339	0.00138347	0.0174059
ENSG00000135148	TRAFD1	3719.86	0.218768	0.00138472	0.0174074
ENSG00000150337	FCGR1A	240.031	0.589921	0.00138868	0.0174431
ENSG00000102172	SMS	6549.43	-0.299129	0.00139206	0.0174713
ENSG00000111581	NUP107	3755.86	-0.208139	0.00139882	0.0175289
ENSG00000144381	HSPD1	18605.4	-0.259238	0.00139892	0.0175289
ENSG00000162723	SLAMF9	71.6435	-0.859883	0.00140313	0.0175667
ENSG00000170606	HSPA4	8165.74	-0.185428	0.0014076	0.0175667
ENSG00000186047	DLEU7	36.3396	0.409554	0.00140581	0.0175667
ENSG00000204128	C2ORF72	79.4095	-0.860899	0.00140665	0.0175667
ENSG00000276070	CCL4L2	332.122	0.582575	0.00140444	0.0175667
ENSG00000169398	PTK2	5478.15	-0.212615	0.00140944	0.0175754
ENSG00000137338	PGBD1	297.943	-0.401981	0.00141386	0.0176163
ENSG00000115947	ORC4	1438.85	-0.157345	0.00141867	0.0176551
ENSG00000153558	FBXL2	219.467	-0.45116	0.00141925	0.0176551
ENSG00000112902	SEMA5A	928.925	0.669467	0.00143131	0.0177907
ENSG00000177614	PGBD5	814.147	-0.762789	0.00143452	0.0178021
ENSG00000183160	TMEM119	357.968	0.639452	0.00143412	0.0178021
ENSG00000087460	GNAS	55217	-0.257689	0.00144194	0.0178799
ENSG00000019505	SYT13	122.21	-1.38227	0.00144654	0.0179225
ENSG00000054967	RELT	852.849	0.237141	0.00144975	0.0179479
ENSG00000114054	PCCB	2661.09	-0.257733	0.00146519	0.0181246
ENSG00000169385	RNASE2	44.3324	0.537546	0.00146745	0.018138
ENSG00000141750	STAC2	46.7145	-0.901707	0.00147196	0.0181503
ENSG00000163145	C1QTNF7	39.3462	0.761426	0.00147039	0.0181503
ENSG00000198431	TXNRD1	5123.51	-0.46362	0.00147161	0.0181503
ENSG00000119509	INVS	583.763	-0.211034	0.00147878	0.0182198
ENSG00000204542	C6ORF15	99.0003	-1.30184	0.00148029	0.018224
ENSG00000161896	IP6K3	128.895	-1.06363	0.00148798	0.018304
ENSG00000163376	KBTBD8	133.546	0.395313	0.00148956	0.018309
ENSG00000099958	DERL3	1449.37	0.479122	0.00149218	0.0183266
ENSG00000153064	BANK1	138.586	0.511183	0.00149697	0.0183709
ENSG00000206535	LNP1	159.19	0.339933	0.00149978	0.0183907
ENSG00000109084	TMEM97	1807.83	-0.308426	0.00150232	0.0183938
ENSG00000274286	ADRA2B	79.0388	-0.668717	0.00150241	0.0183938
ENSG00000089041	P2RX7	300.768	0.485679	0.00150633	0.0184272
ENSG00000198513	ATL1	256.813	-0.427044	0.00151276	0.0184913
ENSG00000128203	ASPHD2	407.177	0.353593	0.00151658	0.0185233
ENSG00000167207	NOD2	709.356	0.4803	0.00151915	0.0185401
ENSG00000017427	IGF1	87.8818	0.743083	0.00152466	0.0185914
ENSG00000131437	KIF3A	675.602	-0.244438	0.00152575	0.0185914
ENSG00000172247	C1QTNF4	35.7879	0.840762	0.00153117	0.0186427
ENSG00000011347	SYT7	1494.45	-0.558747	0.00153913	0.0186945
ENSG00000166183	ASPG	658.848	0.736837	0.00153987	0.0186945
ENSG00000187513	GJA4	214.453	0.47754	0.00153735	0.0186945
ENSG00000197646	PDCD1LG2	269.921	0.538726	0.00154026	0.0186945
ENSG00000096654	ZNF184	636.381	-0.232448	0.00154157	0.0186957
ENSG00000136872	ALDOB	12.9114	0.877467	0.00154642	0.0187399
ENSG00000116299	KIAA1324	1782.54	-0.934631	0.00155477	0.0188263
ENSG00000162694	EXTL2	666.992	-0.337077	0.0015637	0.0189197
ENSG00000124571	XPO5	3613.77	-0.203419	0.00157076	0.0189902
ENSG00000103653	CSK	6692.64	0.186906	0.00158339	0.019128
ENSG00000175267	VWA3A	11.4269	-0.769559	0.00160755	0.0194047
ENSG00000166428	PLD4	181.563	0.578473	0.00160899	0.019407
ENSG00000115844	DLX2	25.0099	-0.996178	0.00162008	0.0195148
ENSG00000184163	C1QTNF12	166.925	-0.729632	0.00162045	0.0195148
ENSG00000079156	OSBPL6	415.692	-0.538111	0.00162614	0.019568
ENSG00000132639	SNAP25	65.8578	-0.83385	0.00163091	0.019595
ENSG00000213145	CRIP1	301.434	0.518502	0.00162987	0.019595
ENSG00000046651	OFD1	2745.13	-0.239982	0.00163593	0.0196129
ENSG00000101019	UQCC1	1871.15	-0.197134	0.0016362	0.0196129
ENSG00000106477	CEP41	498.939	-0.32597	0.00163498	0.0196129
ENSG00000131067	GGT7	1169.63	-0.423249	0.00164919	0.0197228
ENSG00000131747	TOP2A	12716.8	-0.235755	0.00164915	0.0197228
ENSG00000133026	MYH10	2720.26	-0.478884	0.00164723	0.0197228
ENSG00000070190	DAPP1	1354.46	0.413848	0.00165295	0.0197525
ENSG00000164347	GFM2	1575.28	-0.186198	0.00165832	0.0197861
ENSG00000196611	MMP1	4768.03	0.903713	0.00165818	0.0197861
ENSG00000127249	ATP13A4	299.731	0.955884	0.00166001	0.0197909
ENSG00000174669	SLC29A2	936.2	-0.318177	0.00166263	0.0197916
ENSG00000184371	CSF1	2713.13	0.386112	0.00166167	0.0197916
ENSG00000059588	TARBP1	2663.49	-0.227266	0.00166488	0.0198032
ENSG00000215182	MUC5AC	239.032	1.2611	0.00166865	0.0198329
ENSG00000094796	KRT31	251.369	-1.09145	0.00167475	0.0198596
ENSG00000140287	HDC	67.5376	0.603831	0.00167384	0.0198596
ENSG00000181163	NPM1	31445	-0.230225	0.00167467	0.0198596
ENSG00000099834	CDHR5	14.8541	0.732904	0.00168011	0.0199079
ENSG00000166226	CCT2	9126.43	-0.21653	0.00168276	0.0199241
ENSG00000157653	C9ORF43	38.454	-0.31475	0.00168807	0.0199564
ENSG00000178175	ZNF366	30.2709	0.528061	0.00168755	0.0199564
ENSG00000140678	ITGAX	1134.25	0.40499	0.00169312	0.0200007
ENSG00000141480	ARRB2	2543.89	0.24495	0.00169775	0.0200402
ENSG00000144355	DLX1	40.1469	-0.997792	0.0017061	0.0201234
ENSG00000187479	C11ORF96	654.79	0.565985	0.00171245	0.0201829
ENSG00000161609	CCDC155	74.3172	-1.07875	0.00171953	0.020251
ENSG00000140527	WDR93	24.5287	-0.541069	0.00172356	0.020283
ENSG00000111537	IFNG	86.119	0.734267	0.00173029	0.0203467
ENSG00000108771	DHX58	1371.15	0.371485	0.0017328	0.0203607
ENSG00000170231	FABP6	98.3008	-0.874786	0.00175346	0.0205878
ENSG00000001561	ENPP4	368.646	-0.637994	0.00176454	0.0206866
ENSG00000186765	FSCN2	28.4988	-0.469743	0.00176409	0.0206866
ENSG00000167618	LAIR2	31.5345	0.631187	0.00176593	0.0206872
ENSG00000122133	PAEP	45.7793	1.23526	0.00177225	0.0207141
ENSG00000140320	BAHD1	1934.8	-0.215708	0.00177213	0.0207141
ENSG00000184368	MAP7D2	493.786	-0.795672	0.0017719	0.0207141
ENSG00000165704	HPRT1	3518.25	-0.239315	0.00178256	0.0208189
ENSG00000163823	CCR1	403.906	0.46283	0.0017899	0.0208732
ENSG00000167797	CDK2AP2	4835.58	0.309456	0.00178882	0.0208732
ENSG00000075340	ADD2	306.529	-0.84693	0.0017974	0.0209449
ENSG00000203872	C6ORF163	23.4268	-0.410153	0.00180199	0.0209825
ENSG00000169245	CXCL10	7625.25	0.747853	0.00180421	0.0209926
ENSG00000073331	ALPK1	1240.59	0.286231	0.00180681	0.0209937
ENSG00000119535	CSF3R	476.089	0.524188	0.00180701	0.0209937
ENSG00000013561	RNF14	1921.24	-0.171512	0.00182734	0.0212139
ENSG00000196428	TSC22D2	2500.73	-0.287863	0.00182984	0.0212269
ENSG00000133488	SEC14L4	44.5803	-1.06598	0.00183769	0.021302
ENSG00000112319	EYA4	113.404	-1.02929	0.00184121	0.0213269
ENSG00000171160	MORN4	170.34	-0.38801	0.00184678	0.0213617
ENSG00000171956	FOXB1	14.7714	-0.942132	0.00184698	0.0213617
ENSG00000101353	MROH8	50.3475	-0.36723	0.00184903	0.0213694
ENSG00000184451	CCR10	76.0673	0.620727	0.00185276	0.0213966
ENSG00000183307	TMEM121B	34.9761	0.41494	0.00185622	0.0214205
ENSG00000100814	CCNB1IP1	1746.96	-0.243451	0.00186527	0.021477
ENSG00000144354	CDCA7	3545.29	-0.30242	0.00186359	0.021477
ENSG00000175832	ETV4	968.524	-0.666868	0.00186429	0.021477
ENSG00000188277	C15ORF62	309.555	0.453838	0.00186878	0.0215014
ENSG00000174928	C3ORF33	234.896	-0.327901	0.0018792	0.0216053
ENSG00000146463	ZMYM4	2819.87	-0.169244	0.00188904	0.0217023
ENSG00000091140	DLD	3931.21	-0.197993	0.00189473	0.0217515
ENSG00000142973	CYP4B1	1781.31	0.966545	0.00190195	0.0218164
ENSG00000167634	NLRP7	435.583	0.999406	0.00190462	0.0218164
ENSG00000196188	CTSE	141.624	1.02987	0.00190437	0.0218164
ENSG00000133665	DYDC2	37.1522	-0.89811	0.00190795	0.0218316
ENSG00000198315	ZKSCAN8	1245.72	-0.265609	0.00190877	0.0218316
ENSG00000100626	GALNT16	138.501	-0.791705	0.00191824	0.0219238
ENSG00000157766	ACAN	116.328	-0.582536	0.00192244	0.0219556
ENSG00000180818	HOXC10	706.944	-0.81581	0.00194121	0.0221507
ENSG00000205744	DENND1C	1080.92	0.261591	0.00194382	0.0221507
ENSG00000231389	HLA-DPA1	15323.6	0.561948	0.00194364	0.0221507
ENSG00000240583	AQP1	2016.44	0.402691	0.00194691	0.0221696
ENSG00000120709	FAM53C	2192.98	-0.187845	0.00195188	0.0221772
ENSG00000166246	C16ORF71	43.922	-0.383882	0.00195185	0.0221772
ENSG00000258713	C20ORF141	8.74505	-1.20203	0.00195163	0.0221772
ENSG00000101444	AHCY	10738.5	-0.229752	0.00196279	0.0222848
ENSG00000091137	SLC26A4	59.9651	0.695954	0.00197999	0.0224636
ENSG00000173338	KCNK7	176.76	0.638455	0.00198979	0.0225583
ENSG00000164220	F2RL2	133.107	0.565412	0.00199358	0.0225847
ENSG00000078814	MYH7B	115.97	-0.356974	0.00199543	0.0225891
ENSG00000117906	RCN2	4525.84	-0.241849	0.00200701	0.0227036
ENSG00000060558	GNA15	6546.39	0.399537	0.00201473	0.0227742
ENSG00000164074	ABHD18	562.655	0.191396	0.00202767	0.0228912
ENSG00000177459	ERICH5	111.867	-0.85756	0.00202803	0.0228912
ENSG00000171049	FPR2	39.0278	0.622242	0.00205047	0.0231276
ENSG00000133019	CHRM3	131.62	-1.20664	0.0020685	0.023314
ENSG00000137561	TTPA	12.9666	-1.09738	0.00207422	0.0233614
ENSG00000103353	UBFD1	2875.76	-0.201137	0.00209455	0.023556
ENSG00000176714	CCDC121	128.192	-0.261118	0.00209445	0.023556
ENSG00000111424	VDR	3003.58	0.279409	0.00209941	0.0235936
ENSG00000138744	NAAA	884.915	0.329561	0.0021114	0.0237111
ENSG00000147601	TERF1	1306.53	-0.187337	0.00211506	0.023735
ENSG00000100473	COCH	560.925	-0.790905	0.00212154	0.0237904
ENSG00000185414	MRPL30	1873.27	-0.153481	0.00213068	0.0238756
ENSG00000179921	GPBAR1	30.998	0.460667	0.00213704	0.0239296
ENSG00000013297	CLDN11	99.9404	-0.621404	0.00215345	0.0240785
ENSG00000068976	PYGM	38.9244	0.392876	0.00215277	0.0240785
ENSG00000068654	POLR1A	3138.19	-0.188036	0.00215713	0.0240878
ENSG00000128951	DUT	5722.85	0.230925	0.0021574	0.0240878
ENSG00000092758	COL9A3	207.38	-0.598994	0.00217489	0.0242068
ENSG00000106853	PTGR1	3039.42	-0.430803	0.00217508	0.0242068
ENSG00000124602	UNC5CL	123.96	-0.473418	0.00217588	0.0242068
ENSG00000137077	CCL21	691.549	0.763375	0.00217585	0.0242068
ENSG00000140694	PARN	3392.14	-0.143452	0.00217426	0.0242068
ENSG00000204165	CXORF65	21.6991	0.583961	0.00218009	0.0242363
ENSG00000168062	BATF2	907.418	0.565795	0.00220026	0.0244298
ENSG00000187867	PALM3	102.72	-0.792662	0.00220065	0.0244298
ENSG00000153898	MCOLN2	214.898	0.468561	0.00220416	0.0244512
ENSG00000088325	TPX2	8491.48	-0.223827	0.00220787	0.0244638
ENSG00000152689	RASGRP3	317.542	0.331741	0.00220846	0.0244638
ENSG00000186185	KIF18B	2221.21	-0.22591	0.00221442	0.0245122
ENSG00000070018	LRP6	1322.58	-0.285788	0.00221874	0.0245425
ENSG00000048991	R3HDM1	2145.03	-0.158903	0.00222477	0.0245916
ENSG00000182636	NDN	340.841	0.476075	0.0022271	0.0245999
ENSG00000102225	CDK16	8853.02	-0.197837	0.00223809	0.024686
ENSG00000137558	PI15	161.454	0.63652	0.00223682	0.024686
ENSG00000122691	TWIST1	299.046	-0.586857	0.0022565	0.0248536
ENSG00000187134	AKR1C1	1925.69	-0.771784	0.00225618	0.0248536
ENSG00000175899	A2M	8444.61	0.383303	0.00225862	0.0248592
ENSG00000047936	ROS1	158.263	-1.11838	0.00226788	0.0249388
ENSG00000143297	FCRL5	222.392	0.710386	0.00226907	0.0249388
ENSG00000166402	TUB	282.093	-0.584001	0.00227076	0.0249397
ENSG00000149380	P4HA3	211.93	-0.547092	0.00227613	0.0249809
ENSG00000242574	HLA-DMB	2764.84	0.516208	0.00228154	0.0250225
ENSG00000149150	SLC43A1	182.338	0.421088	0.00230496	0.0252615
ENSG00000129932	DOHH	1233.35	0.313606	0.00231348	0.0253369
ENSG00000104432	IL7	171.907	0.424245	0.00232787	0.0254765
ENSG00000171608	PIK3CD	1515.89	0.312413	0.00232988	0.0254805
ENSG00000253250	C8ORF88	34.8044	-0.772155	0.00233306	0.0254972
ENSG00000127418	FGFRL1	955.482	-0.373277	0.00233755	0.0255133
ENSG00000197375	SLC22A5	779.183	-0.273695	0.00233782	0.0255133
ENSG00000113212	PCDHB7	69.5267	-0.576039	0.00234268	0.0255482
ENSG00000104059	FAM189A1	39.2533	-0.910015	0.00235381	0.0256515
ENSG00000135540	NHSL1	1591.04	-0.289582	0.00236509	0.0257564
ENSG00000084628	NKAIN1	36.4179	-0.599535	0.00236752	0.0257647
ENSG00000141198	TOM1L1	1225.22	-0.246962	0.00237007	0.0257743
ENSG00000162654	GBP4	5550.89	0.549419	0.00237951	0.0258588
ENSG00000124256	ZBP1	411.54	0.577015	0.00239659	0.0260079
ENSG00000262179	MYMX	9.61962	-0.728612	0.00239552	0.0260079
ENSG00000006047	YBX2	915.032	-0.546141	0.00240399	0.0260699
ENSG00000070087	PFN2	6678.69	-0.542374	0.00241395	0.0261596
ENSG00000126858	RHOT1	1789.44	-0.163952	0.00241608	0.0261644
ENSG00000188994	ZNF292	1961.58	-0.239306	0.00241855	0.0261728
ENSG00000104419	NDRG1	90124.6	-0.471066	0.00242612	0.026218
ENSG00000177990	DPY19L2	69.5823	-0.58195	0.00242453	0.026218
ENSG00000133246	PRAM1	143.865	0.422879	0.00243285	0.0262541
ENSG00000159674	SPON2	1994.45	0.455378	0.00243285	0.0262541
ENSG00000143891	GALM	1084.08	0.445935	0.00246524	0.0265851
ENSG00000048052	HDAC9	372.493	-0.54747	0.00249463	0.0268313
ENSG00000080845	DLGAP4	4980.28	-0.215535	0.00249383	0.0268313
ENSG00000143412	ANXA9	517.442	0.493197	0.00249674	0.0268313
ENSG00000162595	DIRAS3	80.5609	-0.639837	0.00249629	0.0268313
ENSG00000172379	ARNT2	816.799	-0.660451	0.00249052	0.0268313
ENSG00000137090	DMRT1	26.1363	-1.16855	0.00250594	0.0269114
ENSG00000186766	FOXI2	28.6439	1.34118	0.00251673	0.0270086
ENSG00000154188	ANGPT1	86.5702	-0.568802	0.00252215	0.027048
ENSG00000105819	PMPCB	2953.44	-0.152909	0.00252477	0.0270573
ENSG00000131480	AOC2	50.3041	-0.404109	0.00253221	0.0271183
ENSG00000128654	MTX2	2430.03	-0.204087	0.00253771	0.0271584
ENSG00000137496	IL18BP	891.639	0.372458	0.00254133	0.0271725
ENSG00000229474	PATL2	103.559	0.417473	0.00254254	0.0271725
ENSG00000185352	HS6ST3	48.9363	-1.04536	0.0025455	0.0271854
ENSG00000119686	FLVCR2	376.069	0.435229	0.00254754	0.0271884
ENSG00000155629	PIK3AP1	690.734	0.436441	0.00255381	0.0272366
ENSG00000177575	CD163	1448.12	0.539872	0.00257618	0.0274562
ENSG00000134333	LDHA	52273.8	-0.296728	0.00257841	0.027461
ENSG00000112304	ACOT13	1347.59	-0.257857	0.00258716	0.0275353
ENSG00000089597	GANAB	24603.8	-0.157934	0.00259572	0.0276074
ENSG00000197746	PSAP	60199.9	0.210903	0.00260896	0.0277292
ENSG00000104371	DKK4	50.8801	-0.931674	0.00261455	0.0277695
ENSG00000164736	SOX17	77.606	0.484345	0.00262539	0.0278464
ENSG00000167414	GNG8	13.3663	0.653476	0.0026237	0.0278464
ENSG00000103187	COTL1	9074.16	0.360817	0.00262851	0.0278507
ENSG00000197061	HIST1H4C	8.05012	-0.483467	0.0026312	0.0278507
ENSG00000204610	TRIM15	105.651	-0.891907	0.00263079	0.0278507
ENSG00000171016	PYGO1	290.188	-0.618327	0.00263615	0.0278841
ENSG00000171711	DEFB4A	78.7863	1.24624	0.00264446	0.0279529
ENSG00000167566	NCKAP5L	1047.5	-0.284549	0.00265628	0.0280586
ENSG00000162729	IGSF8	4077.38	-0.343016	0.00267544	0.0282417
ENSG00000100298	APOBEC3H	80.557	0.440664	0.00273223	0.0288216
ENSG00000186191	BPIFB4	19.5811	-1.28928	0.00273864	0.0288695
ENSG00000144847	IGSF11	29.7904	-0.852479	0.00274424	0.0289089
ENSG00000164366	CCDC127	1433.68	-0.272432	0.00275215	0.0289724
ENSG00000136732	GYPC	525.093	0.441055	0.00276096	0.0290454
ENSG00000166634	SERPINB12	347.984	1.29359	0.0027631	0.0290482
ENSG00000163467	TSACC	32.1906	-0.351637	0.00277126	0.0291142
ENSG00000001617	SEMA3F	9538.19	0.262754	0.00277848	0.0291308
ENSG00000173540	GMPPB	1656.48	0.207237	0.00277544	0.0291308
ENSG00000182545	RNASE10	14.8758	-0.899058	0.00277707	0.0291308
ENSG00000115365	LANCL1	2204.45	-0.239866	0.00278175	0.0291453
ENSG00000118557	PMFBP1	59.2626	-0.378112	0.00279246	0.0291982
ENSG00000121406	ZNF549	156.194	-0.597571	0.00278879	0.0291982
ENSG00000175294	CATSPER1	40.6044	0.512076	0.00279232	0.0291982
ENSG00000167311	ART5	24.7411	-0.836853	0.00282326	0.0295003
ENSG00000148702	HABP2	21.2906	0.847261	0.00283215	0.0295532
ENSG00000179240	AP002360.1	53.2737	-0.405592	0.00283156	0.0295532
ENSG00000180228	PRKRA	2272.34	-0.184522	0.00284816	0.0296848
ENSG00000240204	SMKR1	95.96	-0.572393	0.00284859	0.0296848
ENSG00000079785	DDX1	6674.24	-0.138572	0.00285146	0.0296947
ENSG00000186998	EMID1	442.212	-0.650665	0.00287646	0.0299349
ENSG00000116157	GPX7	564.877	-0.437022	0.00287945	0.0299365
ENSG00000177453	NIM1K	39.8733	-0.36323	0.00288048	0.0299365
ENSG00000112379	ARFGEF3	883.199	-0.518185	0.00288382	0.0299511
ENSG00000105948	TTC26	463.957	-0.221238	0.00288898	0.0299845
ENSG00000189127	ANKRD34B	190.955	-0.794686	0.00289253	0.0300013
ENSG00000164949	GEM	581.197	0.464942	0.00289586	0.0300157
ENSG00000277494	GPIHBP1	15.8135	0.619795	0.00290035	0.0300421
ENSG00000138399	FASTKD1	1179.56	-0.188545	0.00291033	0.0301052
ENSG00000154153	RETREG1	283.579	-0.49252	0.00290936	0.0301052
ENSG00000139714	MORN3	234.252	0.641388	0.00291445	0.0301277
ENSG00000161791	FMNL3	1991.69	0.196554	0.0029166	0.0301298
ENSG00000167468	GPX4	10924.3	0.327866	0.00292078	0.0301528
ENSG00000006611	USH1C	23.407	-0.96471	0.00292724	0.0301993
ENSG00000242265	PEG10	1480	-0.986017	0.00293314	0.0302401
ENSG00000091879	ANGPT2	434.937	-0.42189	0.00293771	0.030267
ENSG00000067066	SP100	3351.91	0.247807	0.00295369	0.0303912
ENSG00000185842	DNAH14	320.815	-0.601507	0.00295279	0.0303912
ENSG00000134318	ROCK2	2752.55	-0.198146	0.00297802	0.0306211
ENSG00000170264	FAM161A	358.676	-0.302246	0.00299373	0.0307623
ENSG00000105668	UPK1A	49.5545	0.875613	0.00302818	0.0310956
ENSG00000126218	F10	56.1167	0.528248	0.00303496	0.0311394
ENSG00000183808	RBM12B	924.412	-0.20457	0.00303647	0.0311394
ENSG00000115232	ITGA4	325.227	0.446971	0.00304896	0.0312417
ENSG00000164902	PHAX	1746.27	-0.149419	0.00305048	0.0312417
ENSG00000186642	PDE2A	206.415	0.494206	0.00305338	0.0312507
ENSG00000135424	ITGA7	435.927	-0.409632	0.00305722	0.0312693
ENSG00000136295	TTYH3	5612.98	-0.307817	0.00306868	0.0313658
ENSG00000108424	KPNB1	15905.7	-0.131892	0.00307837	0.0314234
ENSG00000124523	SIRT5	990.147	-0.217478	0.00307687	0.0314234
ENSG00000114854	TNNC1	94.2793	0.748759	0.00309343	0.0315563
ENSG00000132846	ZBED3	479.118	-0.395532	0.00310993	0.0316926
ENSG00000182963	GJC1	756.104	-0.497062	0.00311294	0.0316926
ENSG00000197603	C5ORF42	957.425	-0.321265	0.00311245	0.0316926
ENSG00000108448	TRIM16L	889.614	-0.486531	0.00311877	0.0317311
ENSG00000134184	GSTM1	2527.96	-1.1639	0.00313228	0.0318476
ENSG00000100031	GGT1	471.793	0.523612	0.00314614	0.0319675
ENSG00000186204	CYP4F12	810.32	0.714621	0.00315022	0.031988
ENSG00000125247	TMTC4	1065.61	-0.287256	0.00315391	0.0319964
ENSG00000138735	PDE5A	645.215	-0.415212	0.00315529	0.0319964
ENSG00000185905	C16ORF54	195.221	0.524787	0.00315725	0.0319964
ENSG00000168952	STXBP6	181.755	-0.866523	0.0031653	0.0320569
ENSG00000164211	STARD4	1428.61	-0.359447	0.00316984	0.0320819
ENSG00000156709	AIFM1	2707.25	-0.195302	0.00317357	0.0320987
ENSG00000189157	FAM47E	33.3461	-0.493158	0.00317813	0.0321238
ENSG00000120915	EPHX2	1324.79	0.414088	0.00319053	0.0322281
ENSG00000099974	DDTL	117.23	-0.267253	0.003197	0.032239
ENSG00000163629	PTPN13	6035.94	0.398212	0.00319804	0.032239
ENSG00000173852	DPY19L1	1684.2	-0.268794	0.00319971	0.032239
ENSG00000184922	FMNL1	1733.31	0.351391	0.00319994	0.032239
ENSG00000136197	C7ORF25	37.1801	-0.213606	0.00320859	0.0322841
ENSG00000178764	ZHX2	1664.35	0.216129	0.00320729	0.0322841
ENSG00000139737	SLAIN1	109.5	-0.633257	0.00321177	0.032295
ENSG00000158352	SHROOM4	357.075	-0.501747	0.00322621	0.0324109
ENSG00000172932	ANKRD13D	3068.44	0.210593	0.00322748	0.0324109
ENSG00000100983	GSS	5302.7	-0.203258	0.00323524	0.0324678
ENSG00000162433	AK4	2857.73	-0.355288	0.00324127	0.0325072
ENSG00000047230	CTPS2	1235.9	-0.256811	0.00324702	0.0325227
ENSG00000083444	PLOD1	10007.6	-0.304675	0.00324626	0.0325227
ENSG00000125787	GNRH2	6.6695	-0.498817	0.00325425	0.0325741
ENSG00000197520	FAM177B	31.2587	0.535814	0.0032672	0.0326826
ENSG00000125740	FOSB	6342.32	-0.752081	0.00327956	0.032785
ENSG00000188322	SBK1	795.581	-0.587608	0.00328617	0.0328299
ENSG00000090659	CD209	191.421	0.552855	0.00328998	0.0328467
ENSG00000120693	SMAD9	178.378	-0.462489	0.00329438	0.0328694
ENSG00000149925	ALDOA	96611.7	-0.244594	0.00330826	0.032979
ENSG00000170786	SDR16C5	2021.27	0.547781	0.00330962	0.032979
ENSG00000105429	MEGF8	2632.84	-0.247582	0.00331614	0.0330035
ENSG00000156587	UBE2L6	7974.95	0.336176	0.00331634	0.0330035
ENSG00000145936	KCNMB1	240.808	0.472811	0.00332073	0.0330259
ENSG00000103550	KNOP1	1313.61	-0.157379	0.00332549	0.0330472
ENSG00000131979	GCH1	1649.73	0.293293	0.00332714	0.0330472
ENSG00000175931	UBE2O	2742.65	-0.174086	0.00333206	0.0330748
ENSG00000111530	CAND1	7915.32	-0.166128	0.00334071	0.0331394
ENSG00000131462	TUBG1	3683.15	-0.153839	0.00334318	0.0331427
ENSG00000177383	MAGEF1	3422.6	-0.291432	0.003352	0.0331939
ENSG00000182108	DEXI	264.978	-0.214349	0.00335264	0.0331939
ENSG00000171385	KCND3	591.682	0.611783	0.00336242	0.0332695
ENSG00000127528	KLF2	563.79	0.402371	0.00336666	0.0332902
ENSG00000077274	CAPN6	53.1936	-0.888963	0.0033713	0.0333147
ENSG00000101367	MAPRE1	8758.63	-0.164854	0.0033833	0.033412
ENSG00000132205	EMILIN2	914.214	0.329785	0.00338911	0.033417
ENSG00000132274	TRIM22	4882.25	0.417594	0.00338742	0.033417
ENSG00000224383	PRR29	55.979	-0.499389	0.00339029	0.033417
ENSG00000157578	LCA5L	68.1919	-0.275591	0.003405	0.0335406
ENSG00000116031	CD207	388.917	0.755704	0.0034137	0.033605
ENSG00000137101	CD72	225.535	0.485912	0.00343776	0.0338203
ENSG00000214711	CAPN14	633.876	0.890683	0.00344107	0.0338314
ENSG00000086159	AQP6	33.9857	-0.771418	0.00344538	0.0338523
ENSG00000172824	CES4A	228.02	-0.34242	0.0034538	0.0339134
ENSG00000120332	TNN	38.0799	0.607246	0.00346634	0.0340065
ENSG00000152977	ZIC1	21.5591	-1.72255	0.00346768	0.0340065
ENSG00000215217	C5ORF49	22.3286	-0.901513	0.00347185	0.0340258
ENSG00000145919	BOD1	2168.51	-0.189899	0.00348038	0.0340448
ENSG00000146555	SDK1	1131.25	-0.593129	0.0034787	0.0340448
ENSG00000151466	SCLT1	792.876	0.207073	0.00347665	0.0340448
ENSG00000040275	SPDL1	1410.08	-0.211858	0.00349171	0.034134
ENSG00000070019	GUCY2C	54.733	0.46078	0.00350358	0.0342285
ENSG00000081052	COL4A4	192.035	0.685075	0.00351561	0.0342424
ENSG00000108375	RNF43	1504.46	-0.335634	0.00351525	0.0342424
ENSG00000129654	FOXJ1	1232.39	-0.975695	0.00351607	0.0342424
ENSG00000138018	SELENOI	3015.74	-0.212393	0.00351071	0.0342424
ENSG00000145545	SRD5A1	2903.7	0.331884	0.00350867	0.0342424
ENSG00000081189	MEF2C	389.703	0.336828	0.00352552	0.0343128
ENSG00000124177	CHD6	2663.07	-0.249855	0.00355163	0.0345453
ENSG00000124019	FAM124B	44.353	0.610868	0.00355576	0.0345637
ENSG00000095203	EPB41L4B	913.054	-0.451057	0.00357946	0.0347069
ENSG00000101346	POFUT1	4037.89	-0.211229	0.00357882	0.0347069
ENSG00000109794	FAM149A	166.482	-0.578175	0.00357279	0.0347069
ENSG00000139194	RBP5	159.104	0.351202	0.00357903	0.0347069
ENSG00000112562	SMOC2	684.672	-0.61804	0.00361358	0.0350007
ENSG00000140905	GCSH	245.395	-0.252007	0.00361428	0.0350007
ENSG00000196712	NF1	3511.54	-0.209423	0.00362881	0.0351194
ENSG00000160469	BRSK1	132.874	-0.484743	0.00364033	0.0351912
ENSG00000172840	PDP2	629.667	-0.195248	0.00364078	0.0351912
ENSG00000113231	PDE8B	362.566	-0.388373	0.00364408	0.0352011
ENSG00000136731	UGGT1	5141.31	-0.164563	0.00365285	0.03525
ENSG00000273841	TAF9	2308.39	-0.205544	0.0036537	0.03525
ENSG00000100422	CERK	2626.56	-0.262227	0.00365957	0.0352808
ENSG00000159921	GNE	1666.76	0.381738	0.00366145	0.0352808
ENSG00000128000	ZNF780B	475.617	-0.268182	0.00367784	0.0353947
ENSG00000156042	CFAP70	88.0066	-0.418022	0.00367705	0.0353947
ENSG00000137843	PAK6	95.062	0.36409	0.00369778	0.035558
ENSG00000179134	SAMD4B	6947.13	-0.190923	0.00369941	0.035558
ENSG00000171234	UGT2B7	20.7512	1.00549	0.00370589	0.0355982
ENSG00000146530	VWDE	63.0317	-0.944814	0.00370961	0.0356118
ENSG00000120733	KDM3B	4366.38	-0.175977	0.00371527	0.035622
ENSG00000180626	ZNF594	222.556	-0.325376	0.00371514	0.035622
ENSG00000107099	DOCK8	1196.11	0.383159	0.00372147	0.0356442
ENSG00000168546	GFRA2	24.3954	0.554221	0.0037222	0.0356442
ENSG00000083312	TNPO1	4992.68	-0.15784	0.00374969	0.0358853
ENSG00000168209	DDIT4	13602.2	-0.410748	0.00376671	0.0360259
ENSG00000070423	RNF126	2690.37	0.228691	0.0037763	0.0360566
ENSG00000072682	P4HA2	3971.56	-0.299568	0.00377692	0.0360566
ENSG00000139988	RDH12	181.983	0.846609	0.00377438	0.0360566
ENSG00000167476	JSRP1	133.511	0.567894	0.00379226	0.0361808
ENSG00000136709	WDR33	4057.47	-0.0906778	0.00379687	0.0362025
ENSG00000116544	DLGAP3	49.9496	-0.479391	0.00381146	0.0363192
ENSG00000174792	C4ORF26	18.6213	0.763579	0.00383189	0.0364914
ENSG00000176029	C11ORF16	12.4143	0.598981	0.00384278	0.0365725
ENSG00000243284	VSIG8	64.0057	-0.762717	0.00384683	0.0365886
ENSG00000105879	CBLL1	1397.35	-0.139571	0.00385179	0.0366133
ENSG00000132000	PODNL1	467.003	0.495757	0.00386415	0.0367082
ENSG00000159173	TNNI1	173.317	-0.391408	0.0038723	0.0367405
ENSG00000196972	SMIM10L2B	75.4957	-0.434951	0.00387061	0.0367405
ENSG00000136160	EDNRB	134.137	0.475408	0.00387998	0.0367909
ENSG00000156509	FBXO43	83.8595	-0.388464	0.00388593	0.0368021
ENSG00000171451	DSEL	147.488	-0.607128	0.00388585	0.0368021
ENSG00000197355	UAP1L1	970.181	-0.282866	0.00389013	0.0368194
ENSG00000270885	RASL10B	91.2187	-0.565379	0.00390577	0.0369449
ENSG00000167733	HSD11B1L	318.646	-0.428052	0.00392835	0.0371358
ENSG00000159516	SPRR2G	214.407	1.22859	0.00393366	0.0371632
ENSG00000146243	IRAK1BP1	181.508	-0.392068	0.0039397	0.0371976
ENSG00000135414	GDF11	575.2	-0.356447	0.00395189	0.03729
ENSG00000137642	SORL1	3014.83	-0.464011	0.00395941	0.0373138
ENSG00000151665	PIGF	649.278	-0.189619	0.00396165	0.0373138
ENSG00000173557	C2ORF70	24.5146	-0.961464	0.00395996	0.0373138
ENSG00000078902	TOLLIP	4184.89	0.23339	0.00398317	0.0374936
ENSG00000218739	CEBPZOS	2422.1	-0.176241	0.00398827	0.0375188
ENSG00000084693	AGBL5	1914.31	-0.210136	0.00400548	0.0376578
ENSG00000140285	FGF7	176.381	0.689407	0.0040298	0.0378635
ENSG00000136273	HUS1	827.843	-0.168075	0.00404128	0.0379483
ENSG00000164953	TMEM67	419.902	-0.238767	0.0040506	0.0380127
ENSG00000204538	PSORS1C2	308.573	0.807141	0.00407145	0.0381853
ENSG00000136014	USP44	39.7146	-0.688003	0.00407425	0.0381884
ENSG00000071205	ARHGAP10	987.085	0.254995	0.0040922	0.0383334
ENSG00000139445	FOXN4	14.4631	-1.2703	0.00410041	0.038387
ENSG00000087095	NLK	992.032	-0.157705	0.00411732	0.0385221
ENSG00000182600	C2ORF82	69.8236	-0.363312	0.0041216	0.0385388
ENSG00000162896	PIGR	1789.31	0.986047	0.00416766	0.038946
ENSG00000115828	QPCT	379.825	-0.486791	0.00417154	0.0389587
ENSG00000198019	FCGR1B	40.5678	0.539145	0.00418356	0.0390474
ENSG00000158292	GPR153	2089.98	0.406993	0.00418729	0.0390586
ENSG00000148468	FAM171A1	711.221	-0.526524	0.00420347	0.039186
ENSG00000109332	UBE2D3	14005.8	0.137824	0.0042158	0.0392536
ENSG00000123689	G0S2	1561.77	0.679354	0.00421552	0.0392536
ENSG00000188706	ZDHHC9	2656.04	-0.240287	0.00422029	0.0392718
ENSG00000167716	WDR81	1789.71	0.18587	0.0042432	0.0394376
ENSG00000204060	FOXO6	290.907	-0.447457	0.00424267	0.0394376
ENSG00000127124	HIVEP3	1124.32	0.368654	0.0042502	0.0394552
ENSG00000196932	TMEM26	48.8129	0.403292	0.00424777	0.0394552
ENSG00000184060	ADAP2	476.041	0.331197	0.00425923	0.0395154
ENSG00000178538	CA8	24.4811	-0.819073	0.0042681	0.0395739
ENSG00000197576	HOXA4	126.679	-0.342788	0.00428406	0.0396981
ENSG00000225973	PIGBOS1	406.731	0.196579	0.00429589	0.0397839
ENSG00000109103	UNC119	1673.19	-0.178926	0.00430742	0.03986
ENSG00000182134	TDRKH	952.342	-0.352569	0.00430925	0.03986
ENSG00000117862	TXNDC12	5246.34	-0.147287	0.00434343	0.040152
ENSG00000185507	IRF7	3940.14	0.389463	0.00434994	0.0401648
ENSG00000198133	TMEM229B	787.853	0.430879	0.00435	0.0401648
ENSG00000204592	HLA-E	53275.4	0.319968	0.00437011	0.0403265
ENSG00000168899	VAMP5	1847.22	0.434639	0.00437385	0.0403369
ENSG00000114948	ADAM23	1237.6	-0.845866	0.00438198	0.0403878
ENSG00000110711	AIP	3805.42	0.246538	0.00438488	0.0403905
ENSG00000128944	KNSTRN	1539.44	-0.176101	0.00439918	0.0404981
ENSG00000239713	APOBEC3G	1415.44	0.391934	0.00440244	0.040504
ENSG00000151376	ME3	449.424	0.479268	0.00440535	0.0405067
ENSG00000101109	STK4	2782.06	0.176579	0.00441061	0.0405129
ENSG00000136840	ST6GALNAC4	1308.91	0.258767	0.00441126	0.0405129
ENSG00000123485	HJURP	1668.42	-0.236007	0.00441988	0.040568
ENSG00000153208	MERTK	475.59	-0.394256	0.00442975	0.0406345
ENSG00000213889	PPM1N	265.097	0.485616	0.00446411	0.0409254
ENSG00000105609	LILRB5	104.017	0.514743	0.00448674	0.0411085
ENSG00000176244	ACBD7	56.8441	-0.556231	0.00448959	0.0411103
ENSG00000106993	CDC37L1	1313.14	0.230652	0.0045105	0.0412585
ENSG00000278540	ACACA	5179.02	-0.190792	0.00451111	0.0412585
ENSG00000164935	DCSTAMP	23.3363	0.641918	0.00451806	0.0412733
ENSG00000178662	CSRNP3	115.107	-0.650755	0.00451751	0.0412733
ENSG00000054793	ATP9A	3886.88	-0.300735	0.00452461	0.0412985
ENSG00000181374	CCL13	118.523	0.612621	0.00452615	0.0412985
ENSG00000074047	GLI2	233.037	-0.663165	0.00453513	0.041356
ENSG00000104969	SGTA	5460.83	0.20203	0.00454317	0.041405
ENSG00000112992	NNT	3293.34	-0.266874	0.00455004	0.0414431
ENSG00000197798	FAM118B	615.922	0.207594	0.00457262	0.0416243
ENSG00000166920	C15ORF48	3502.42	0.543593	0.00457617	0.0416321
ENSG00000170571	EMB	1108.15	0.464831	0.00458052	0.0416472
ENSG00000161281	COX7A1	190.858	0.496014	0.00458725	0.0416839
ENSG00000133805	AMPD3	1355.85	0.305924	0.00461106	0.0418757
ENSG00000145495	MARCH6	8141.89	-0.228187	0.00461804	0.0418899
ENSG00000213445	SIPA1	2773.75	0.239846	0.00461609	0.0418899
ENSG00000114738	MAPKAPK3	2518.05	0.220286	0.00462908	0.0419654
ENSG00000185219	ZNF445	1035.69	-0.191695	0.00463182	0.0419657
ENSG00000168275	COA6	1822.74	-0.2894	0.00463984	0.0420138
ENSG00000244094	SPRR2F	642.59	1.11796	0.00466413	0.042209
ENSG00000110697	PITPNM1	3921.4	0.209904	0.0046714	0.0422501
ENSG00000216921	AC131097.2	28.8945	0.625451	0.00468841	0.0423544
ENSG00000234465	PINLYP	329.84	0.501092	0.00468795	0.0423544
ENSG00000107295	SH3GL2	29.5853	-0.922767	0.00469485	0.0423878
ENSG00000083454	P2RX5	104.645	0.527195	0.00470977	0.0424294
ENSG00000160181	TFF2	9.98431	-1.18465	0.00470961	0.0424294
ENSG00000198646	NCOA6	4241.83	-0.186974	0.00470299	0.0424294
ENSG00000211448	DIO2	2278.72	0.51818	0.00471042	0.0424294
ENSG00000008083	JARID2	2341.8	-0.24565	0.00472491	0.0425352
ENSG00000103966	EHD4	4782.92	0.210942	0.00473901	0.0426125
ENSG00000204713	TRIM27	3410.13	-0.199926	0.00473631	0.0426125
ENSG00000150051	MKX	86.4232	-0.60402	0.00475161	0.0426762
ENSG00000214787	MS4A4E	10.8093	0.438782	0.00475032	0.0426762
ENSG00000096401	CDC5L	3588.56	-0.169648	0.00476076	0.0426841
ENSG00000137486	ARRB1	568.003	0.347062	0.00476037	0.0426841
ENSG00000151490	PTPRO	132.565	0.428224	0.00475578	0.0426841
ENSG00000085224	ATRX	3224.98	-0.203483	0.00478893	0.0429118
ENSG00000153140	CETN3	1001.47	-0.193751	0.00480161	0.0429359
ENSG00000164040	PGRMC2	3965.12	0.174814	0.00480272	0.0429359
ENSG00000166780	C16ORF45	306.635	0.448708	0.00480243	0.0429359
ENSG00000169248	CXCL11	2149.79	0.731983	0.00480236	0.0429359
ENSG00000124126	PREX1	1510.78	0.359732	0.00480685	0.0429481
ENSG00000107562	CXCL12	821.013	0.556862	0.00482027	0.0430183
ENSG00000176809	LRRC37A3	180.087	-0.359518	0.00481753	0.0430183
ENSG00000179148	ALOXE3	264.937	0.711646	0.00483231	0.0430859
ENSG00000185432	METTL7A	3453.52	-0.541502	0.0048362	0.0430859
ENSG00000258947	TUBB3	237.622	-0.602313	0.0048347	0.0430859
ENSG00000173281	PPP1R3B	2407.41	-0.398989	0.00484341	0.0431253
ENSG00000259120	SMIM6	13.4816	0.609858	0.0048654	0.0432962
ENSG00000154920	EME1	554.793	-0.232973	0.00487682	0.0433729
ENSG00000122565	CBX3	12746.9	-0.156124	0.00489005	0.0434371
ENSG00000122679	RAMP3	509.673	0.361232	0.00489191	0.0434371
ENSG00000124181	PLCG1	4330.12	-0.218049	0.00489342	0.0434371
ENSG00000178053	MLF1	2089.73	-0.42928	0.00489527	0.0434371
ENSG00000185614	FAM212A	648.068	0.403406	0.00492093	0.0436398
ENSG00000091592	NLRP1	2184.42	0.36022	0.00492859	0.0436826
ENSG00000011132	APBA3	978.526	0.187946	0.00493994	0.0437331
ENSG00000165714	BORCS5	536.369	-0.208813	0.00493936	0.0437331
ENSG00000138646	HERC5	1691.67	0.393434	0.00495514	0.0438427
ENSG00000197275	RAD54B	331.181	-0.206103	0.00495926	0.043854
ENSG00000128606	LRRC17	109.223	-0.591528	0.00496297	0.0438618
ENSG00000168497	CAVIN2	381.014	-0.580375	0.00497214	0.0439178
ENSG00000169764	UGP2	5406.06	-0.15963	0.00500845	0.0442133
ENSG00000105983	LMBR1	2086.08	-0.186303	0.00502254	0.0443123
ENSG00000101407	TTI1	2048.66	-0.161322	0.00503472	0.0443944
ENSG00000165879	FRAT1	323.905	0.26773	0.00504517	0.0444613
ENSG00000102038	SMARCA1	1630.26	-0.444708	0.00506303	0.0445426
ENSG00000106785	TRIM14	2940.53	0.232589	0.00506163	0.0445426
ENSG00000118960	HS1BP3	1580.84	-0.197292	0.00506167	0.0445426
ENSG00000163214	DHX57	1410.76	-0.145522	0.00508079	0.0446611
ENSG00000164690	SHH	36.772	-0.853543	0.00508228	0.0446611
ENSG00000161911	TREML1	20.0278	0.485612	0.00510588	0.0448431
ENSG00000005810	MYCBP2	4304	0.27763	0.00512389	0.0449277
ENSG00000127328	RAB3IP	1620.77	-0.226505	0.00512379	0.0449277
ENSG00000168032	ENTPD3	707.568	-0.493417	0.00512422	0.0449277
ENSG00000133640	LRRIQ1	50.7822	-0.890042	0.00513758	0.0449938
ENSG00000182687	GALR2	32.5494	-0.546762	0.00513714	0.0449938
ENSG00000122257	RBBP6	3799.42	-0.144556	0.00514662	0.0450475
ENSG00000138796	HADH	4233.9	0.210935	0.00516949	0.0452221
ENSG00000162946	DISC1	192.568	-0.381265	0.00517357	0.045229
ENSG00000163406	SLC15A2	1089.36	0.490767	0.00517613	0.045229
ENSG00000074695	LMAN1	8045.66	-0.199902	0.00518591	0.0452889
ENSG00000079313	REXO1	2057.49	0.194875	0.00519818	0.0453705
ENSG00000103528	SYT17	778.199	-0.395085	0.00520418	0.0453972
ENSG00000228278	ORM2	8.09255	0.797872	0.00522081	0.0455167
ENSG00000046653	GPM6B	377.244	-0.364061	0.00522698	0.0455448
ENSG00000237489	LINC00959	57.0393	0.401152	0.00524215	0.0456513
ENSG00000095002	MSH2	3034.19	-0.157784	0.00526367	0.0458129
ENSG00000134955	SLC37A2	1527.24	0.446447	0.00526709	0.0458168
ENSG00000131650	KREMEN2	645.706	-0.573777	0.00527861	0.0458913
ENSG00000167528	ZNF641	1172.08	0.207508	0.00529097	0.0459729
ENSG00000169989	TIGD4	12.2646	-0.498158	0.00529596	0.0459904
ENSG00000165140	FBP1	946.712	0.530523	0.00529993	0.0459991
ENSG00000168765	GSTM4	1338.72	-0.486821	0.00530689	0.0460079
ENSG00000244462	RBM12	4274.85	-0.111084	0.00530565	0.0460079
ENSG00000012779	ALOX5	1084.69	0.418306	0.00535778	0.0464231
ENSG00000244734	HBB	1328.63	-0.737191	0.00537955	0.0465857
ENSG00000244617	ASPRV1	148.036	0.537847	0.00538845	0.0466366
ENSG00000147853	AK3	4137.46	0.240689	0.00539665	0.0466815
ENSG00000112893	MAN2A1	3112.53	-0.2338	0.00540802	0.0467537
ENSG00000149328	GLB1L2	614.577	0.586042	0.0054111	0.0467542
ENSG00000112242	E2F3	1466.2	-0.208475	0.00541457	0.0467581
ENSG00000146094	DOK3	434.358	0.304381	0.00542562	0.0468274
ENSG00000101115	SALL4	202.679	-0.603884	0.00543859	0.0469132
ENSG00000139329	LUM	10589.1	0.504034	0.00545529	0.047031
ENSG00000146376	ARHGAP18	942.314	0.236923	0.00547311	0.0471541
ENSG00000198576	ARC	84.4857	-0.671324	0.00547567	0.0471541
ENSG00000109339	MAPK10	389.927	0.562566	0.00547944	0.0471604
ENSG00000136040	PLXNC1	875.959	0.351096	0.00548591	0.0471898
ENSG00000108588	CCDC47	6403.71	-0.188223	0.00549509	0.0472425
ENSG00000131828	PDHA1	5082.49	-0.186036	0.00551931	0.0474244
ENSG00000101928	MOSPD1	740.216	-0.226518	0.00552517	0.0474484
ENSG00000166863	TAC3	9.8249	-0.692676	0.00552904	0.0474553
ENSG00000101096	NFATC2	587.016	0.366248	0.00553276	0.0474609
ENSG00000150782	IL18	1800.85	0.436469	0.00555449	0.0476209
ENSG00000108960	MMD	859.493	-0.284379	0.00556023	0.0476437
ENSG00000182916	TCEAL7	50.3106	0.49467	0.00556736	0.0476784
ENSG00000101856	PGRMC1	8301.26	-0.216124	0.00557432	0.0476839
ENSG00000166482	MFAP4	1108.69	0.566724	0.00557455	0.0476839
ENSG00000266074	BAHCC1	908.75	-0.382611	0.00557725	0.0476839
ENSG00000121152	NCAPH	1749.1	-0.186548	0.0055849	0.047723
ENSG00000131778	CHD1L	2187.36	-0.1975	0.00560584	0.047849
ENSG00000248771	SMIM31	15.1848	1.19543	0.00560449	0.047849
ENSG00000125952	MAX	4671.61	0.142452	0.00561769	0.0478924
ENSG00000140993	TIGD7	143.28	-0.290425	0.0056202	0.0478924
ENSG00000155592	ZKSCAN2	314.775	-0.216394	0.00561502	0.0478924
ENSG00000153187	HNRNPU	27168.5	-0.0874446	0.00562506	0.0479074
ENSG00000091106	NLRC4	89.2221	0.261441	0.00562984	0.0479218
ENSG00000171714	ANO5	22.5967	-0.602624	0.00563782	0.0479633
ENSG00000131844	MCCC2	3830.94	-0.184557	0.00564321	0.0479828
ENSG00000164039	BDH2	1126.53	0.2294	0.0056536	0.0480448
ENSG00000121741	ZMYM2	3522.08	-0.197131	0.00566372	0.0481043
ENSG00000135709	KIAA0513	1347.51	0.3138	0.00567199	0.0481481
ENSG00000130340	SNX9	2441.66	-0.223016	0.00571302	0.0484433
ENSG00000183773	AIFM3	167.751	-0.429932	0.00571146	0.0484433
ENSG00000065060	UHRF1BP1	1606.36	-0.205275	0.0057395	0.0485967
ENSG00000122735	DNAI1	9.50069	-0.808122	0.00573448	0.0485967
ENSG00000162437	RAVER2	1448.5	-0.224138	0.00574054	0.0485967
ENSG00000132763	MMACHC	626.198	-0.164989	0.00574618	0.048597
ENSG00000144834	TAGLN3	11.8528	-0.807542	0.00574685	0.048597
ENSG00000196867	ZFP28	123.32	-0.584062	0.00575018	0.0485986
ENSG00000139146	FAM60A	3009.06	-0.256188	0.00576758	0.0486885
ENSG00000172985	SH3RF3	341.069	-0.466571	0.00577005	0.0486885
ENSG00000204396	VWA7	138.942	-0.38325	0.00577025	0.0486885
ENSG00000179195	ZNF664	6073.49	-0.197642	0.005778	0.0487273
ENSG00000120278	PLEKHG1	1142.76	-0.40838	0.00579362	0.0488324
ENSG00000142449	FBN3	51.6961	-1.08876	0.00580222	0.0488783
ENSG00000120729	MYOT	29.0834	-0.437602	0.00581914	0.0489941
ENSG00000170921	TANC2	2279.8	-0.301472	0.00583021	0.0490606
ENSG00000145850	TIMD4	12.05	0.595001	0.00583486	0.049073
ENSG00000129151	BBOX1	345.445	0.698734	0.0058742	0.0493771
ENSG00000158552	ZFAND2B	1762.66	0.263167	0.00587781	0.0493806
ENSG00000196476	C20ORF96	401.868	-0.308138	0.00590466	0.0495793
ENSG00000003402	CFLAR	5829.84	0.215244	0.00593365	0.0497957
ENSG00000137103	TMEM8B	591.379	-0.311534	0.00593923	0.0498155
ENSG00000104964	AES	23272.1	0.235791	0.00594245	0.0498155
ENSG00000143641	GALNT2	10041.6	-0.32057	0.00597174	0.0500069
ENSG00000183718	TRIM52	441.545	-0.204052	0.0059702	0.0500069
ENSG00000106025	TSPAN12	424.691	-0.533335	0.00599153	0.0501454
ENSG00000111596	CNOT2	3678.29	-0.129983	0.00601168	0.0502598
ENSG00000198040	ZNF84	1419.03	-0.192522	0.006011	0.0502598
ENSG00000157554	ERG	624.008	-0.370083	0.0060213	0.0503129
ENSG00000077380	DYNC1I2	3743.85	-0.171366	0.0060276	0.0503384
ENSG00000096092	TMEM14A	2215.09	-0.266912	0.00603466	0.0503702
ENSG00000005108	THSD7A	61.3877	0.520871	0.00604768	0.0504245
ENSG00000074800	ENO1	136344	-0.227205	0.00604694	0.0504245
ENSG00000175602	CCDC85B	1216.77	0.394668	0.00605456	0.0504546
ENSG00000143333	RGS16	767.117	0.378338	0.00606333	0.0505005
ENSG00000079691	CARMIL1	2201.86	-0.296383	0.00607593	0.0505406
ENSG00000172955	ADH6	33.7175	0.481073	0.00607427	0.0505406
ENSG00000185291	IL3RA	368.364	0.339598	0.00607793	0.0505406
ENSG00000144837	PLA1A	135.776	0.53778	0.00608837	0.0506001
ENSG00000130413	STK33	59.5815	-0.664652	0.0061051	0.0506176
ENSG00000134627	PIWIL4	99.4406	0.419295	0.00610406	0.0506176
ENSG00000169758	TMEM266	111.32	0.455615	0.00610508	0.0506176
ENSG00000184117	NIPSNAP1	3847.59	-0.200085	0.00610683	0.0506176
ENSG00000204577	LILRB3	98.3698	0.377225	0.00610304	0.0506176
ENSG00000145996	CDKAL1	1149.51	-0.176604	0.00611778	0.0506813
ENSG00000138028	CGREF1	481.522	-0.666157	0.00612632	0.0507107
ENSG00000215045	GRID2IP	32.3744	-0.366658	0.00612788	0.0507107
ENSG00000035141	FAM136A	2912.41	-0.182475	0.00613826	0.0507532
ENSG00000150433	TMEM218	742.46	0.182761	0.00613958	0.0507532
ENSG00000154518	ATP5G3	11196.6	-0.202544	0.00615107	0.050821
ENSG00000110057	UNC93B1	3241.75	0.290283	0.00620065	0.0512033
ENSG00000135373	EHF	6734.62	0.505907	0.00620552	0.0512162
ENSG00000087586	AURKA	2394.62	-0.200526	0.00621929	0.0513025
ENSG00000143870	PDIA6	12121.9	-0.235718	0.00622863	0.0513248
ENSG00000176928	GCNT4	196.406	0.399648	0.00622639	0.0513248
ENSG00000114346	ECT2	5985.91	-0.233993	0.00624563	0.0514375
ENSG00000136048	DRAM1	2229	0.415325	0.00627421	0.0516454
ENSG00000105255	FSD1	73.0521	-0.529296	0.00629046	0.0517516
ENSG00000162772	ATF3	5499.06	-0.494326	0.00630708	0.0518608
ENSG00000125841	NRSN2	1795.53	-0.298928	0.00631882	0.0519022
ENSG00000138316	ADAMTS14	247.494	-0.444142	0.00631774	0.0519022
ENSG00000138821	SLC39A8	1510.56	-0.377567	0.00633591	0.0520149
ENSG00000075292	ZNF638	5922.19	-0.124421	0.00633972	0.0520186
ENSG00000169184	MN1	685.071	-0.533751	0.00635157	0.0520882
ENSG00000184160	ADRA2C	347.881	-0.607121	0.00635705	0.0521056
ENSG00000125872	LRRN4	13.7381	0.780235	0.00638725	0.0522977
ENSG00000131269	ABCB7	1146.99	-0.172798	0.00638394	0.0522977
ENSG00000125637	PSD4	3776.67	0.202621	0.00643934	0.0526963
ENSG00000158604	TMED4	4719.32	-0.134709	0.00644902	0.0527477
ENSG00000136854	STXBP1	1202.14	-0.358553	0.00645664	0.0527821
ENSG00000100505	TRIM9	183.843	-0.572328	0.00646009	0.0527824
ENSG00000124491	F13A1	529.293	0.454096	0.00646908	0.052828
ENSG00000173531	MST1	304.457	-0.307477	0.00648407	0.0529224
ENSG00000139209	SLC38A4	91.1994	0.704094	0.00648923	0.0529366
ENSG00000131097	HIGD1B	38.3722	0.332479	0.00649589	0.052963
ENSG00000108671	PSMD11	8207.41	-0.150894	0.00650576	0.0530156
ENSG00000137073	UBAP2	2601.44	-0.172862	0.006513	0.0530466
ENSG00000111052	LIN7A	65.2954	-0.532288	0.0065296	0.0531354
ENSG00000126785	RHOJ	212.769	0.363799	0.00653076	0.0531354
ENSG00000142156	COL6A1	13619	0.459503	0.00657693	0.0533988
ENSG00000163737	PF4	4.97375	-0.847838	0.00657048	0.0533988
ENSG00000185760	KCNQ5	141.544	-0.694202	0.0065757	0.0533988
ENSG00000276045	ORAI1	2035.14	0.223795	0.00656788	0.0533988
ENSG00000135898	GPR55	49.1014	0.525668	0.00658608	0.053445
ENSG00000115590	IL1R2	452.44	0.610444	0.00661253	0.0536315
ENSG00000120158	RCL1	950.819	0.269913	0.00664239	0.0538455
ENSG00000058729	RIOK2	1063.7	-0.147883	0.00669016	0.0541833
ENSG00000143994	ABHD1	28.6457	-0.430298	0.00669107	0.0541833
ENSG00000162998	FRZB	334.722	0.475677	0.00670146	0.0542391
ENSG00000077514	POLD3	2244.56	0.1542	0.00671543	0.054267
ENSG00000121207	LRAT	119.772	-0.861053	0.00671199	0.054267
ENSG00000163738	MTHFD2L	500.021	-0.256581	0.00671381	0.054267
ENSG00000002933	TMEM176A	1132.09	0.457486	0.00673464	0.0543938
ENSG00000179335	CLK3	2840.83	-0.139099	0.00674179	0.0544148
ENSG00000181751	C5ORF30	721.853	-0.239764	0.00674427	0.0544148
ENSG00000086288	NME8	23.9298	0.542263	0.00675017	0.054434
ENSG00000071462	BUD23	4990.13	-0.209445	0.00675431	0.0544376
ENSG00000198932	GPRASP1	171.165	0.350182	0.00675766	0.0544376
ENSG00000157800	SLC37A3	1686.72	-0.162101	0.00676307	0.0544529
ENSG00000135974	C2ORF49	1044.37	-0.118679	0.00676771	0.0544601
ENSG00000177098	SCN4B	112.955	-0.498947	0.00677452	0.0544601
ENSG00000188993	LRRC66	13.7601	-0.513195	0.00677317	0.0544601
ENSG00000186409	CCDC30	107.712	-0.312617	0.00678495	0.0545156
ENSG00000044115	CTNNA1	22915.1	-0.151002	0.0067969	0.0545833
ENSG00000278053	DDX52	2121.92	-0.133071	0.00682579	0.0547869
ENSG00000100292	HMOX1	1975.77	0.320237	0.00683703	0.0548105
ENSG00000130332	LSM7	3449.42	0.301013	0.00684002	0.0548105
ENSG00000198093	ZNF649	302.645	-0.383023	0.00683572	0.0548105
ENSG00000198556	ZNF789	550.902	-0.203488	0.0068429	0.0548105
ENSG00000111058	ACSS3	68.25	0.508147	0.00687842	0.055015
ENSG00000120137	PANK3	3741.62	-0.229986	0.00687583	0.055015
ENSG00000189120	SP6	1170.86	-0.536515	0.0068791	0.055015
ENSG00000103449	SALL1	98.6434	-0.553722	0.00690388	0.0551847
ENSG00000166813	KIF7	518.081	-0.399357	0.00692236	0.0553038
ENSG00000103742	IGDCC4	82.2144	0.436325	0.00696115	0.055585
ENSG00000119771	KLHL29	459.479	-0.494607	0.00696771	0.0556088
ENSG00000108924	HLF	401.754	0.554455	0.00697986	0.055677
ENSG00000108381	ASPA	26.1448	0.645021	0.00699714	0.0557861
ENSG00000105479	CCDC114	117.468	-0.565922	0.00700757	0.0558404
ENSG00000109686	SH3D19	2162.7	0.229199	0.00701172	0.0558448
ENSG00000130203	APOE	14042	0.527832	0.00703926	0.0560074
ENSG00000170027	YWHAG	13290.1	-0.196643	0.00703937	0.0560074
ENSG00000152127	MGAT5	3090.23	-0.243523	0.00704844	0.0560507
ENSG00000076864	RAP1GAP	845.981	-0.466397	0.00705483	0.0560727
ENSG00000011465	DCN	6956.34	0.535279	0.00707403	0.056146
ENSG00000164828	SUN1	7570.04	-0.186084	0.00707494	0.056146
ENSG00000166529	ZSCAN21	243.381	-0.168484	0.00707093	0.056146
ENSG00000134222	PSRC1	1029.91	-0.247905	0.00708088	0.0561643
ENSG00000159212	CLIC6	963.771	-0.735447	0.00710616	0.056336
ENSG00000101882	NKAP	1345.3	-0.169511	0.00711367	0.0563666
ENSG00000111802	TDP2	2464.53	-0.199905	0.00711945	0.0563836
ENSG00000143862	ARL8A	2801.95	-0.152359	0.00712838	0.0564254
ENSG00000124767	GLO1	8450.92	-0.187497	0.00713246	0.0564288
ENSG00000168758	SEMA4C	3128.99	-0.2306	0.00714912	0.0565318
ENSG00000049167	ERCC8	370.872	-0.166288	0.00715279	0.0565319
ENSG00000111335	OAS2	8756.12	0.401497	0.00719117	0.0567772
ENSG00000188191	PRKAR1B	1421.39	-0.283148	0.00718895	0.0567772
ENSG00000171790	SLFNL1	29.8506	-0.332996	0.00719501	0.0567786
ENSG00000131203	IDO1	7700.19	0.679679	0.00722511	0.0569871
ENSG00000181381	DDX60L	1724.38	0.347749	0.00722919	0.0569902
ENSG00000125845	BMP2	1493.11	-0.525821	0.00723299	0.0569911
ENSG00000124575	HIST1H1D	31.5677	0.491754	0.00728223	0.0573499
ENSG00000263528	IKBKE	1595.06	0.264942	0.00728869	0.0573715
ENSG00000139144	PIK3C2G	49.0453	0.962193	0.00729909	0.0574242
ENSG00000204644	ZFP57	231.451	1.01286	0.00732542	0.0576021
ENSG00000126934	MAP2K2	7643.47	0.222002	0.00733194	0.0576241
ENSG00000176533	GNG7	119.496	0.458757	0.00734141	0.0576692
ENSG00000079337	RAPGEF3	959.95	0.399293	0.00736797	0.0578102
ENSG00000144320	LNPK	2424.46	-0.18598	0.00737057	0.0578102
ENSG00000166128	RAB8B	1230.33	0.207655	0.0073649	0.0578102
ENSG00000119862	LGALSL	1585.21	-0.346574	0.00738274	0.0578764
ENSG00000101336	HCK	1097.34	0.372772	0.0074415	0.0583074
ENSG00000113161	HMGCR	4027.91	-0.226041	0.00744586	0.0583121
ENSG00000123552	USP45	471.297	-0.169927	0.00745108	0.0583234
ENSG00000237541	HLA-DQA2	1989.19	0.620696	0.00757031	0.0592267
ENSG00000115084	SLC35F5	1839.53	-0.207567	0.00757847	0.0592607
ENSG00000277258	PCGF2	1957.23	-0.212241	0.00758678	0.0592957
ENSG00000240694	PNMA2	46.9939	-0.672981	0.00759196	0.0593062
ENSG00000138964	PARVG	722.851	0.398193	0.00762701	0.0595499
ENSG00000150687	PRSS23	5086.71	0.432474	0.0076409	0.0596283
ENSG00000097096	SYDE2	149.562	-0.433522	0.0076543	0.05967
ENSG00000099260	PALMD	1436.83	0.435787	0.00765105	0.05967
ENSG00000169302	STK32A	37.0384	-0.917214	0.00765781	0.05967
ENSG00000064393	HIPK2	2030.63	-0.293837	0.00766653	0.0597079
ENSG00000124486	USP9X	8617.14	-0.185103	0.00767977	0.059759
ENSG00000171617	ENC1	1878.3	-0.423316	0.00768081	0.059759
ENSG00000019102	VSIG2	227.368	0.694594	0.00769516	0.0598405
ENSG00000120708	TGFBI	20555.9	-0.54992	0.00771869	0.0599533
ENSG00000155545	MIER3	1049.42	-0.182055	0.00771889	0.0599533
ENSG00000159450	TCHH	433.531	-0.751066	0.00772129	0.0599533
ENSG00000166455	C16ORF46	55.8288	-0.237189	0.007732	0.0600063
ENSG00000114279	FGF12	82.0329	-0.713716	0.00776018	0.0601949
ENSG00000166289	PLEKHF1	1078.08	0.373142	0.00777185	0.0602552
ENSG00000120727	PAIP2	2650.81	-0.140673	0.00779138	0.0603764
ENSG00000181896	ZNF101	776.106	0.155173	0.00780594	0.0604589
[truncated: 13,477 more rows]

## Sheet: Table S2
# Supplementary Table S2: GO analysis based on differentially expressed genes.
ID	Description	GeneRatio	BgRatio	P	FDR	DNAmAge
GO:0034154	toll-like receptor 7 signaling pathway	4/105	10/19623	1.58562e-07	7.80655e-05	ACC
GO:0034163	regulation of toll-like receptor 9 signaling pathway	4/105	10/19623	1.58562e-07	7.80655e-05	ACC
GO:0002758	innate immune response-activating signal transduction	12/105	364/19623	5.74647e-07	0.000212188	ACC
GO:0002218	activation of innate immune response	12/105	383/19623	9.82032e-07	0.000290092	ACC
GO:0045089	positive regulation of innate immune response	12/105	449/19623	5.07315e-06	0.00107043	ACC
GO:0034162	toll-like receptor 9 signaling pathway	4/105	24/19623	7.57355e-06	0.00139827	ACC
GO:0070098	chemokine-mediated signaling pathway	6/105	96/19623	1.2757e-05	0.00209356	ACC
GO:0030277	maintenance of gastrointestinal epithelium	4/105	30/19623	1.90563e-05	0.00255873	ACC
GO:0032647	regulation of interferon-alpha production	4/105	31/19623	2.17896e-05	0.00268194	ACC
GO:0032607	interferon-alpha production	4/105	32/19623	2.48002e-05	0.00272144	ACC
GO:0002220	innate immune response activating cell surface receptor signaling pathway	7/105	173/19623	4.03757e-05	0.00272144	ACC
GO:0034121	regulation of toll-like receptor signaling pathway	5/105	80/19623	6.96746e-05	0.00428789	ACC
GO:0034122	negative regulation of toll-like receptor signaling pathway	4/105	48/19623	0.000125659	0.00713838	ACC
GO:0032680	regulation of tumor necrosis factor production	6/105	149/19623	0.000150306	0.00822228	ACC
GO:0032640	tumor necrosis factor production	6/105	152/19623	0.000167571	0.00883936	ACC
GO:0071706	tumor necrosis factor superfamily cytokine production	6/105	158/19623	0.000206795	0.00961783	ACC
GO:0032480	negative regulation of type I interferon production	4/105	56/19623	0.000229539	0.00988057	ACC
GO:0050829	defense response to Gram-negative bacterium	5/105	104/19623	0.000240826	0.00988057	ACC
GO:0002475	antigen processing and presentation via MHC class Ib	3/105	24/19623	0.000277645	0.0107916	ACC
GO:0050854	regulation of antigen receptor-mediated signaling pathway	4/105	62/19623	0.000340163	0.0128826	ACC
GO:0001906	cell killing	7/105	245/19623	0.000349681	0.012912	ACC
GO:0030217	T cell differentiation	7/105	252/19623	0.000414146	0.0145641	ACC
GO:0001768	establishment of T cell polarity	2/105	10/19623	0.00124098	0.0333258	ACC
GO:0046632	alpha-beta T cell differentiation	4/105	91/19623	0.00144762	0.0344981	ACC
GO:0002224	toll-like receptor signaling pathway	5/105	156/19623	0.0015182	0.0344981	ACC
GO:0001771	immunological synapse formation	2/105	13/19623	0.0021286	0.0436195	ACC
GO:0050862	positive regulation of T cell receptor signaling pathway	2/105	13/19623	0.0021286	0.0436195	ACC
GO:0007405	neuroblast proliferation	4/184	55/19623	0.0017574	0.0324856	DEC
GO:0061351	neural precursor cell proliferation	6/184	137/19623	0.0018675	0.0340133	DEC
GO:1902692	regulation of neuroblast proliferation	3/184	27/19623	0.00201015	0.0358704	DEC
GO:0072091	regulation of stem cell proliferation	4/184	63/19623	0.00289631	0.0456954	DEC
GO:0072089	stem cell proliferation	5/184	115/19623	0.00459071	0.0621015	DEC
GO:2000648	positive regulation of stem cell proliferation	3/184	36/19623	0.00461311	0.0621015	DEC
GO:2000177	regulation of neural precursor cell proliferation	4/184	79/19623	0.00650787	0.079802	DEC
GO:2000179	positive regulation of neural precursor cell proliferation	3/184	47/19623	0.0097185	0.0986587	DEC
GO:0002052	positive regulation of neuroblast proliferation	2/184	20/19623	0.0148707	0.123757	DEC
GO:0021846	cell proliferation in forebrain	2/184	27/19623	0.0263224	0.170642	DEC
GO:0044060	regulation of endocrine process	8/184	49/19623	1.66635e-08	6.87924e-06	DEC
GO:0061448	connective tissue development	12/184	252/19623	4.8003e-06	0.000410012	DEC
GO:0030509	BMP signaling pathway	9/184	167/19623	2.89059e-05	0.0021324	DEC
GO:0030817	regulation of cAMP biosynthetic process	6/184	70/19623	4.99315e-05	0.00286101	DEC
GO:0090092	regulation of transmembrane receptor protein serine/threonine kinase signaling pathway	10/184	243/19623	0.000102693	0.00519125	DEC
GO:0006171	cAMP biosynthetic process	6/184	85/19623	0.000148304	0.00644834	DEC
GO:0007178	transmembrane receptor protein serine/threonine kinase signaling pathway	12/184	360/19623	0.000156711	0.00669264	DEC
GO:0030814	regulation of cAMP metabolic process	6/184	92/19623	0.000229071	0.00886577	DEC
GO:0030510	regulation of BMP signaling pathway	6/184	94/19623	0.000257558	0.00952194	DEC

## Sheet: Table S3
# Supplementary Table S3: KEGG GSEA analysis based on the pre-ranked gene list derived from DESeq2 result.
PATHID	Description	setSize	enrichmentScore	NES	P	FDR	Rank
hsa05310	Asthma	20	0.882096	2.21769	0.000202675	0.00170935	1131
hsa05332	Graft-versus-host disease	32	0.819733	2.27371	0.000206441	0.00170935	1940
hsa05320	Autoimmune thyroid disease	30	0.818207	2.2415	0.000207082	0.00170935	2373
hsa05340	Primary immunodeficiency	32	0.816182	2.26386	0.000206441	0.00170935	699
hsa05330	Allograft rejection	32	0.816179	2.26385	0.000206441	0.00170935	2373
hsa04672	Intestinal immune network for IgA production	40	0.803686	2.32416	0.00020938	0.00170935	1153
hsa05321	Inflammatory bowel disease (IBD)	54	0.779719	2.4	0.000208377	0.00170935	1754
hsa04640	Hematopoietic cell lineage	83	0.759839	2.51384	0.000210659	0.00170935	1390
hsa04940	Type I diabetes mellitus	38	0.748738	2.14504	0.000208073	0.00170935	1940
hsa04610	Complement and coagulation cascades	63	0.732201	2.31395	0.000208464	0.00170935	2356
hsa04061	Viral protein interaction with cytokine and cytokine receptor	90	0.717454	2.39808	0.000212675	0.00170935	2049
hsa05140	Leishmaniasis	70	0.711061	2.28808	0.000209908	0.00170935	1754
hsa05416	Viral myocarditis	54	0.704113	2.16728	0.000208377	0.00170935	2373
hsa04658	Th1 and Th2 cell differentiation	84	0.694484	2.30442	0.000209952	0.00170935	1742
hsa05150	Staphylococcus aureus infection	67	0.68118	2.17259	0.000209908	0.00170935	1952
hsa04659	Th17 cell differentiation	96	0.680462	2.29482	0.000213129	0.00170935	1754
hsa04650	Natural killer cell mediated cytotoxicity	100	0.674608	2.29128	0.000212857	0.00170935	2483
hsa04612	Antigen processing and presentation	62	0.670054	2.10803	0.000209732	0.00170935	1966
hsa05144	Malaria	44	0.665108	1.96532	0.000208507	0.00170935	1824
hsa04662	B cell receptor signaling pathway	78	0.65961	2.16754	0.000208073	0.00170935	2476
hsa00591	Linoleic acid metabolism	22	0.647384	1.65699	0.0116564	0.0548538	1980
hsa04975	Fat digestion and absorption	24	0.634061	1.64907	0.00992966	0.0474253	1836
hsa05323	Rheumatoid arthritis	86	0.625294	2.07871	0.000211909	0.00170935	1945
hsa04660	T cell receptor signaling pathway	96	0.623547	2.10288	0.000213129	0.00170935	1844
hsa05020	Prion diseases	29	0.620272	1.68932	0.00636028	0.0333654	1125
hsa00770	Pantothenate and CoA biosynthesis	17	0.614414	1.49395	0.0494027	0.200112	1377
hsa00590	Arachidonic acid metabolism	51	0.610102	1.85892	0.000413907	0.00314334	2000
hsa04514	Cell adhesion molecules (CAMs)	132	0.600491	2.12609	0.000213858	0.00170935	1527
hsa04062	Chemokine signaling pathway	174	0.600088	2.19908	0.00021901	0.00170935	1861
hsa04623	Cytosolic DNA-sensing pathway	45	0.598701	1.77557	0.00145682	0.00896502	2669
hsa04380	Osteoclast differentiation	122	0.598512	2.09654	0.000216216	0.00170935	1969
hsa05164	Influenza A	147	0.595418	2.13285	0.000217344	0.00170935	2729
hsa05322	Systemic lupus erythematosus	102	0.591043	2.01487	0.000213538	0.00170935	1287
hsa00592	alpha-Linolenic acid metabolism	21	0.590196	1.49847	0.0469512	0.19262	1836
hsa04664	Fc epsilon RI signaling pathway	63	0.58396	1.84547	0.000208464	0.00170935	1981
hsa05145	Toxoplasmosis	108	0.581442	2.00286	0.000213356	0.00170935	1561
hsa00565	Ether lipid metabolism	43	0.58122	1.705	0.00230415	0.0135939	1836
hsa04060	Cytokine-cytokine receptor interaction	234	0.574516	2.17879	0.00021901	0.00170935	2049
hsa05235	PD-L1 expression and PD-1 checkpoint pathway in cancer	85	0.5652	1.87624	0.000210793	0.00170935	2615
hsa05152	Tuberculosis	157	0.560561	2.02923	0.000217391	0.00170935	2389
hsa04064	NF-kappa B signaling pathway	99	0.560538	1.90141	0.000212585	0.00170935	2394
hsa05133	Pertussis	74	0.543897	1.76631	0.000632111	0.00439353	2108
hsa04620	Toll-like receptor signaling pathway	86	0.543305	1.80615	0.000211909	0.00170935	1981
hsa05169	Epstein-Barr virus infection	182	0.542362	2.00068	0.000216076	0.00170935	3358
hsa05143	African trypanosomiasis	31	0.539065	1.48661	0.0362737	0.154473	1824
hsa05162	Measles	121	0.537795	1.88206	0.00021575	0.00170935	3352
hsa05146	Amoebiasis	95	0.534997	1.80322	0.000212089	0.00170935	2132
hsa04630	JAK-STAT signaling pathway	127	0.528632	1.86142	0.000213538	0.00170935	3228
hsa04666	Fc gamma R-mediated phagocytosis	92	0.524479	1.76081	0.000422386	0.00314334	1844
hsa04979	Cholesterol metabolism	35	0.521	1.47246	0.0329083	0.144255	1427
hsa04668	TNF signaling pathway	110	0.518405	1.78871	0.000214133	0.00170935	2764
hsa00830	Retinol metabolism	36	0.518078	1.47335	0.035604	0.153963	1705
hsa04611	Platelet activation	114	0.504174	1.74811	0.000432432	0.00314496	2164
hsa05221	Acute myeloid leukemia	63	0.500026	1.58022	0.00604545	0.0322424	1981
hsa04625	C-type lectin receptor signaling pathway	99	0.497169	1.68646	0.00085034	0.00566893	3340
hsa04670	Leukocyte transendothelial migration	104	0.489991	1.67753	0.000638434	0.00439353	2125
hsa05166	Human T-cell leukemia virus 1 infection	208	0.489517	1.83338	0.000216873	0.00170935	2389
hsa05142	Chagas disease (American trypanosomiasis)	97	0.482583	1.63115	0.00233645	0.0135939	2163
hsa04622	RIG-I-like receptor signaling pathway	55	0.476634	1.47153	0.0262281	0.118211	3517
hsa04621	NOD-like receptor signaling pathway	150	0.472313	1.69818	0.000217202	0.00170935	2496
hsa04657	IL-17 signaling pathway	86	0.468207	1.55649	0.00508582	0.0280597	1969
hsa04217	Necroptosis	138	0.452518	1.60978	0.0006453	0.00439353	3380
hsa04210	Apoptosis	130	0.431078	1.5238	0.00255591	0.0146052	3547
hsa05167	Kaposi sarcoma-associated herpesvirus infection	168	0.424443	1.5481	0.000879121	0.0057412	3357
hsa05170	Human immunodeficiency virus 1 infection	191	0.413118	1.53524	0.00107481	0.00674388	3315
hsa04145	Phagosome	138	0.409625	1.4572	0.0073134	0.0371474	2401
hsa04933	AGE-RAGE signaling pathway in diabetic complications	99	0.386984	1.3127	0.0525085	0.205701	1916
hsa05202	Transcriptional misregulation in cancer	166	0.381566	1.38997	0.0118343	0.0548838	2183
hsa05163	Human cytomegalovirus infection	202	0.377972	1.41106	0.00674793	0.034828	3357
hsa05135	Yersinia infection	117	0.374792	1.30507	0.0527108	0.205701	2527
hsa04142	Lysosome	122	0.371887	1.30269	0.0503784	0.201514	3877
hsa05160	Hepatitis C	136	0.371686	1.32018	0.0366874	0.154473	2729
hsa04014	Ras signaling pathway	205	0.370197	1.38502	0.0088995	0.0431491	1981
hsa05161	Hepatitis B	144	0.362926	1.29636	0.0431764	0.179434	3537
hsa04916	Melanogenesis	91	-0.404738	-1.32924	0.0627244	0.23895	1346
hsa04922	Glucagon signaling pathway	90	-0.435946	-1.42909	0.0275472	0.122432	2665
hsa04310	Wnt signaling pathway	148	-0.459188	-1.60565	0.00166667	0.0100629	1569
hsa00250	Alanine, aspartate and glutamate metabolism	33	-0.520066	-1.42026	0.0583673	0.22503	256
hsa00480	Glutathione metabolism	47	-0.520277	-1.52797	0.0207453	0.0948356	1672
hsa05217	Basal cell carcinoma	59	-0.546505	-1.67159	0.00553964	0.0300455	2086
hsa00620	Pyruvate metabolism	34	-0.603114	-1.65698	0.00814111	0.0400793	2802
hsa04721	Synaptic vesicle cycle	57	-0.609603	-1.84957	0.000963763	0.00616808	1523
hsa00020	Citrate cycle (TCA cycle)	29	-0.660629	-1.7616	0.00331513	0.0186113	2802
hsa05033	Nicotine addiction	13	-0.767409	-1.72101	0.00751582	0.0375791	673

## Sheet: Table S4
# Supplementary Table S4: GO GSEA analysis based on the pre-ranked gene list derived from DESeq2 result.
PID	Description	setSize	enrichmentScore	NES	P	FDR	Rank
GO:0000226	microtubule cytoskeleton organization	480	-0.40926	-1.60927	0.000178987	0.00358058	3750
GO:0007268	chemical synaptic transmission	447	-0.431823	-1.69058	0.000179404	0.00358058	1820
GO:0098916	anterograde trans-synaptic signaling	447	-0.431823	-1.69058	0.000179404	0.00358058	1820
GO:0099536	synaptic signaling	451	-0.432783	-1.69493	0.000179404	0.00358058	1820
GO:0099537	trans-synaptic signaling	450	-0.432844	-1.69468	0.000179727	0.00358058	1820
GO:0007423	sensory organ development	432	-0.44889	-1.75233	0.000179888	0.00358058	2525
GO:0007409	axonogenesis	393	-0.413934	-1.60093	0.000180668	0.00358058	1924
GO:0048568	embryonic organ development	385	-0.422682	-1.63196	0.000181094	0.00358058	1935
GO:0007389	pattern specification process	364	-0.530892	-2.03921	0.000182482	0.00358058	2292
GO:0044782	cilium organization	338	-0.408468	-1.55927	0.000182682	0.00358058	3832
GO:0060271	cilium assembly	330	-0.408273	-1.55486	0.000182983	0.00358058	3832
GO:0003002	regionalization	284	-0.513407	-1.9319	0.000183419	0.00358058	2292
GO:0030111	regulation of Wnt signaling pathway	321	-0.41953	-1.59354	0.00018352	0.00358058	1657
GO:0001654	eye development	283	-0.442113	-1.66249	0.000183621	0.00358058	2301
GO:0007018	microtubule-based movement	273	-0.488031	-1.82884	0.000184128	0.00358058	2850
GO:0048839	inner ear development	152	-0.482892	-1.69591	0.000190404	0.00358058	1016
GO:0048736	appendage development	160	-0.594463	-2.09952	0.000190658	0.00358058	1970
GO:0060173	limb development	160	-0.594463	-2.09952	0.000190658	0.00358058	1970
GO:0071772	response to BMP	141	-0.516254	-1.79456	0.000191058	0.00358058	1976
GO:0071773	cellular response to BMP stimulus	141	-0.516254	-1.79456	0.000191058	0.00358058	1976
GO:0021953	central nervous system neuron differentiation	133	-0.524732	-1.81251	0.000191241	0.00358058	1939
GO:0030509	BMP signaling pathway	133	-0.52852	-1.8256	0.000191241	0.00358058	1976
GO:0030326	embryonic limb morphogenesis	120	-0.630723	-2.14966	0.000191314	0.00358058	1959
GO:0035113	embryonic appendage morphogenesis	120	-0.630723	-2.14966	0.000191314	0.00358058	1959
GO:0035107	appendage morphogenesis	137	-0.61322	-2.12559	0.000191608	0.00358058	2414
GO:0035108	limb morphogenesis	137	-0.61322	-2.12559	0.000191608	0.00358058	2414
GO:0009952	anterior/posterior pattern specification	177	-0.496221	-1.76953	0.000191791	0.00358058	2271
GO:0060041	retina development in camera-type eye	112	-0.521117	-1.75888	0.000191791	0.00358058	2481
GO:0061351	neural precursor cell proliferation	115	-0.522268	-1.76881	0.000192271	0.00358058	1939
GO:0009953	dorsal/ventral pattern formation	77	-0.643506	-2.05221	0.000192419	0.00358058	2481
GO:0021510	spinal cord development	77	-0.58089	-1.85252	0.000192419	0.00358058	2481
GO:0001764	neuron migration	114	-0.51054	-1.72587	0.000192678	0.00358058	1695
GO:0007416	synapse assembly	114	-0.561454	-1.89798	0.000192678	0.00358058	650
GO:0007368	determination of left/right symmetry	99	-0.578278	-1.91764	0.000192753	0.00358058	2197
GO:0009799	specification of symmetry	108	-0.589752	-1.97808	0.000192976	0.00358058	2197
GO:0009855	determination of bilateral symmetry	107	-0.594082	-1.98885	0.000193087	0.00358058	2197
GO:0001657	ureteric bud development	90	-0.563517	-1.83982	0.000193274	0.00358058	1935
GO:0072163	mesonephric epithelium development	91	-0.559835	-1.83142	0.000193349	0.00358058	1935
GO:0072164	mesonephric tubule development	91	-0.559835	-1.83142	0.000193349	0.00358058	1935
GO:0001578	microtubule bundle formation	73	-0.592765	-1.86951	0.000193498	0.00358058	2619
GO:0003341	cilium movement	49	-0.681302	-2.0101	0.000193836	0.00358058	2569
GO:0007405	neuroblast proliferation	47	-0.668197	-1.95503	0.000194628	0.00358058	1681
GO:0002407	dendritic cell chemotaxis	22	0.796199	2.03417	0.000200361	0.00358058	1751
GO:0002711	positive regulation of T cell mediated immunity	31	0.687257	1.8933	0.000200361	0.00358058	1805
GO:0032620	interleukin-17 production	22	0.780581	1.99427	0.000200361	0.00358058	2427
GO:0032633	interleukin-4 production	31	0.71719	1.97576	0.000200361	0.00358058	2029
GO:0001773	myeloid dendritic cell activation	26	0.845051	2.23956	0.000201045	0.00358058	1132
GO:0035587	purinergic receptor signaling pathway	26	0.741693	1.96564	0.000201045	0.00358058	2035
GO:0045066	regulatory T cell differentiation	26	0.7674	2.03377	0.000201045	0.00358058	2200
GO:0046633	alpha-beta T cell proliferation	24	0.767685	1.99564	0.000201086	0.00358058	1725
GO:0001782	B cell homeostasis	28	0.710066	1.91467	0.000201126	0.00358058	1357
GO:0002828	regulation of type 2 immune response	28	0.713035	1.92268	0.000201126	0.00358058	1433
GO:0002295	T-helper cell lineage commitment	14	0.85679	1.97977	0.000201288	0.00358058	1125
GO:0002715	regulation of natural killer cell mediated immunity	37	0.769628	2.19815	0.000201329	0.00358058	1892
GO:0042088	T-helper 1 type immune response	37	0.678978	1.93924	0.000201329	0.00358058	1443
GO:0043029	T cell homeostasis	37	0.67572	1.92994	0.000201329	0.00358058	1805
GO:0097028	dendritic cell differentiation	37	0.786938	2.24759	0.000201329	0.00358058	1933
GO:0001913	T cell mediated cytotoxicity	29	0.733476	1.99276	0.000201369	0.00358058	1942
GO:0032733	positive regulation of interleukin-10 production	29	0.722265	1.9623	0.000201369	0.00358058	1818
GO:0050690	regulation of defense response to virus by virus	29	0.706663	1.91991	0.000201369	0.00358058	1185
GO:0002534	cytokine production involved in inflammatory response	30	0.716888	1.96303	0.00020141	0.00358058	913
GO:0032735	positive regulation of interleukin-12 production	30	0.70328	1.92576	0.00020141	0.00358058	2156
GO:0043368	positive T cell selection	30	0.751739	2.05846	0.00020141	0.00358058	1357
GO:0043372	positive regulation of CD4-positive, alpha-beta T cell differentiation	23	0.781696	2.01219	0.00020141	0.00358058	975
GO:0070232	regulation of T cell apoptotic process	30	0.703517	1.92641	0.00020141	0.00358058	2700
GO:2000404	regulation of T cell migration	30	0.739531	2.02503	0.00020141	0.00358058	1873
GO:0001771	immunological synapse formation	13	0.854663	1.93928	0.000201491	0.00358058	1141
GO:0045622	regulation of T-helper cell differentiation	27	0.800141	2.13903	0.000201491	0.00358058	975
GO:0050716	positive regulation of interleukin-1 secretion	27	0.814371	2.17707	0.000201491	0.00358058	1959
GO:1900015	regulation of cytokine production involved in inflammatory response	27	0.712105	1.90368	0.000201491	0.00358058	3535
GO:2000516	positive regulation of CD4-positive, alpha-beta T cell activation	27	0.73556	1.96638	0.000201491	0.00358058	1725
GO:0032731	positive regulation of interleukin-1 beta production	33	0.774604	2.1579	0.000201776	0.00358058	1959
GO:0006958	complement activation, classical pathway	25	0.771583	2.02176	0.000201816	0.00358058	1849
GO:0036336	dendritic cell migration	25	0.771402	2.02129	0.000201816	0.00358058	1751
GO:0050718	positive regulation of interleukin-1 beta secretion	25	0.830642	2.17651	0.000201816	0.00358058	1959
GO:0002455	humoral immune response mediated by circulating immunoglobulin	35	0.683111	1.92593	0.000202388	0.00358058	1868
GO:0030449	regulation of complement activation	35	0.751796	2.11958	0.000202388	0.00358058	1849
GO:0050706	regulation of interleukin-1 beta secretion	35	0.749426	2.11289	0.000202388	0.00358058	1959
GO:0050856	regulation of T cell receptor signaling pathway	35	0.686594	1.93575	0.000202388	0.00358058	2476
GO:2000257	regulation of protein activation cascade	35	0.751796	2.11958	0.000202388	0.00358058	1849
GO:0001912	positive regulation of leukocyte mediated cytotoxicity	34	0.738147	2.06761	0.000202511	0.00358058	1844
GO:0002437	inflammatory response to antigenic stimulus	34	0.757766	2.12256	0.000202511	0.00358058	1824
GO:0002755	MyD88-dependent toll-like receptor signaling pathway	34	0.758448	2.12447	0.000202511	0.00358058	1443
GO:0042092	type 2 immune response	34	0.721985	2.02234	0.000202511	0.00358058	1490
GO:0042269	regulation of natural killer cell mediated cytotoxicity	34	0.762433	2.13563	0.000202511	0.00358058	1892
GO:0043370	regulation of CD4-positive, alpha-beta T cell differentiation	34	0.802276	2.24724	0.000202511	0.00358058	975
GO:0043373	CD4-positive, alpha-beta T cell lineage commitment	15	0.861337	2.01885	0.000202675	0.00358058	1125
GO:0032732	positive regulation of interleukin-1 production	39	0.734538	2.11546	0.000202922	0.00358058	1959
GO:0050704	regulation of interleukin-1 secretion	39	0.7469	2.15106	0.000202922	0.00358058	1959
GO:0002420	natural killer cell mediated cytotoxicity directed against tumor cell target	11	0.875576	1.90165	0.000203252	0.00358058	966
GO:0002423	natural killer cell mediated immune response to tumor cell	11	0.875576	1.90165	0.000203252	0.00358058	966
GO:0002855	regulation of natural killer cell mediated immune response to tumor cell	11	0.875576	1.90165	0.000203252	0.00358058	966
GO:0002858	regulation of natural killer cell mediated cytotoxicity directed against tumor cell target	11	0.875576	1.90165	0.000203252	0.00358058	966
GO:0072540	T-helper 17 cell lineage commitment	11	0.881376	1.91424	0.000203252	0.00358058	1125
GO:0072538	T-helper 17 type immune response	18	0.831771	2.02557	0.000203376	0.00358058	1430
GO:0032660	regulation of interleukin-17 production	20	0.793958	1.98346	0.0002035	0.00358058	1443
GO:0032753	positive regulation of interleukin-4 production	20	0.819912	2.0483	0.0002035	0.00358058	1818
GO:0042094	interleukin-2 biosynthetic process	20	0.793541	1.98242	0.0002035	0.00358058	1754
GO:0035590	purinergic nucleotide receptor signaling pathway	19	0.826579	2.03995	0.000203542	0.00358058	2035
GO:0032653	regulation of interleukin-10 production	40	0.755875	2.18638	0.000204082	0.00358058	1818
GO:0007157	heterophilic cell-cell adhesion via plasma membrane cell adhesion molecules	43	0.639503	1.87799	0.000204415	0.00358058	1392
GO:0045058	T cell selection	43	0.752077	2.20858	0.000204415	0.00358058	1357
GO:0046579	positive regulation of Ras protein signal transduction	43	0.636045	1.86784	0.000204415	0.00358058	2147
GO:0070231	T cell apoptotic process	43	0.648932	1.90568	0.000204415	0.00358058	2700
GO:0050702	interleukin-1 beta secretion	41	0.740973	2.15536	0.000204918	0.00358058	1959
GO:2000514	regulation of CD4-positive, alpha-beta T cell activation	41	0.748163	2.17627	0.000204918	0.00358058	975
GO:0031343	positive regulation of cell killing	42	0.718023	2.09713	0.00020517	0.00358058	1844
GO:0032613	interleukin-10 production	42	0.735346	2.14773	0.00020517	0.00358058	1818
GO:0006911	phagocytosis, engulfment	44	0.688403	2.02921	0.000205212	0.00358058	1429
GO:2000401	regulation of lymphocyte migration	44	0.644054	1.89848	0.000205212	0.00358058	2357
GO:0006956	complement activation	46	0.754524	2.24316	0.000205255	0.00358058	1849
GO:0050701	interleukin-1 secretion	46	0.736467	2.18947	0.000205255	0.00358058	1959
GO:0072678	T cell migration	46	0.769513	2.28772	0.000205255	0.00358058	1873
GO:0006968	cellular defense response	45	0.715422	2.11538	0.000205297	0.00358058	806
GO:0032663	regulation of interleukin-2 production	47	0.666991	1.99133	0.000205592	0.00358058	2427
GO:0046635	positive regulation of alpha-beta T cell activation	47	0.673699	2.01136	0.000205592	0.00358058	1769
GO:0002292	T cell differentiation involved in immune response	58	0.726041	2.25639	0.000206016	0.00358058	1125
GO:0032623	interleukin-2 production	54	0.652561	2.00099	0.000206016	0.00358058	2427
GO:0032615	interleukin-12 production	50	0.718153	2.17034	0.000206313	0.00358058	2156
GO:0042108	positive regulation of cytokine biosynthetic process	50	0.609764	1.84278	0.000206313	0.00358058	1754
GO:0060193	positive regulation of lipase activity	50	0.629374	1.90204	0.000206313	0.00358058	2446
GO:0002228	natural killer cell mediated immunity	59	0.733935	2.28638	0.000206356	0.00358058	1892
GO:0002260	lymphocyte homeostasis	59	0.691565	2.15439	0.000206356	0.00358058	1805
GO:0002312	B cell activation involved in immune response	60	0.617991	1.93261	0.000206356	0.00358058	1731
GO:0002718	regulation of cytokine production involved in immune response	60	0.645249	2.01785	0.000206356	0.00358058	1878
GO:0043367	CD4-positive, alpha-beta T cell differentiation	60	0.742282	2.3213	0.000206356	0.00358058	1125
GO:0072376	protein activation cascade	60	0.718325	2.24638	0.000206356	0.00358058	2097
GO:0030888	regulation of B cell proliferation	53	0.712935	2.17822	0.000206398	0.00358058	1443
GO:0032651	regulation of interleukin-1 beta production	53	0.670204	2.04766	0.000206398	0.00358058	2028
GO:0099024	plasma membrane invagination	53	0.646465	1.97513	0.000206398	0.00358058	1429
GO:0002709	regulation of T cell mediated immunity	48	0.700591	2.09907	0.000206441	0.00358058	1818
GO:0032655	regulation of interleukin-12 production	48	0.724198	2.1698	0.000206441	0.00358058	2156
GO:0045123	cellular extravasation	48	0.676486	2.02685	0.000206441	0.00358058	1824
GO:0051057	positive regulation of small GTPase mediated signal transduction	48	0.611432	1.83194	0.000206441	0.00358058	2147
GO:0001910	regulation of leukocyte mediated cytotoxicity	55	0.765101	2.35137	0.000206484	0.00358058	1892
GO:0002287	alpha-beta T cell activation involved in immune response	52	0.716294	2.18104	0.000206484	0.00358058	1125
GO:0002293	alpha-beta T cell differentiation involved in immune response	52	0.716294	2.18104	0.000206484	0.00358058	1125
GO:0002548	monocyte chemotaxis	55	0.667746	2.05217	0.000206484	0.00358058	1479
GO:0002920	regulation of humoral immune response	49	0.680108	2.04644	0.000206484	0.00358058	1868
GO:0030101	natural killer cell activation	55	0.721842	2.21842	0.000206484	0.00358058	1529
GO:0032729	positive regulation of interferon-gamma production	55	0.737295	2.26591	0.000206484	0.00358058	1805
GO:0042093	T-helper cell differentiation	49	0.709926	2.13616	0.000206484	0.00358058	1125
GO:0042100	B cell proliferation	69	0.723174	2.3141	0.000206484	0.00358058	1443
GO:0042267	natural killer cell mediated cytotoxicity	55	0.708094	2.17617	0.000206484	0.00358058	1892
GO:0046637	regulation of alpha-beta T cell differentiation	49	0.700236	2.107	0.000206484	0.00358058	975
GO:0048247	lymphocyte chemotaxis	52	0.713664	2.17303	0.000206484	0.00358058	1873
GO:0050854	regulation of antigen receptor-mediated signaling pathway	52	0.728668	2.21872	0.000206484	0.00358058	1466
GO:0070228	regulation of lymphocyte apoptotic process	49	0.642853	1.93434	0.000206484	0.00358058	1805
GO:0070098	chemokine-mediated signaling pathway	72	0.646361	2.08187	0.000206654	0.00358058	1577
GO:0071674	mononuclear cell migration	70	0.656773	2.10602	0.000206697	0.00358058	1479
GO:0002824	positive regulation of adaptive immune response based on somatic recombination of immune receptors built from immunoglobulin superfamily domains	71	0.646721	2.07824	0.000206782	0.00358058	1868
GO:0002294	CD4-positive, alpha-beta T cell differentiation involved in immune response	51	0.707554	2.14791	0.000206825	0.00358058	1125
GO:0050853	B cell receptor signaling pathway	51	0.796253	2.41718	0.000206825	0.00358058	1466
GO:0002456	T cell mediated immunity	73	0.670555	2.16529	0.000206868	0.00358058	2462
GO:0032612	interleukin-1 production	73	0.649832	2.09838	0.000206868	0.00358058	2028
GO:0060337	type I interferon signaling pathway	73	0.63316	2.04454	0.000206868	0.00358058	3324
GO:0071357	cellular response to type I interferon	73	0.63316	2.04454	0.000206868	0.00358058	3324
GO:0002673	regulation of acute inflammatory response	68	0.709888	2.26438	0.000206911	0.00358058	1849
GO:0031294	lymphocyte costimulation	68	0.734825	2.34392	0.000206911	0.00358058	1063
GO:0035710	CD4-positive, alpha-beta T cell activation	68	0.712236	2.27187	0.000206911	0.00358058	1125
GO:0046634	regulation of alpha-beta T cell activation	68	0.68885	2.19727	0.000206911	0.00358058	975
GO:0032675	regulation of interleukin-6 production	96	0.559175	1.89025	0.000206996	0.00358058	2368
GO:0002821	positive regulation of adaptive immune response	75	0.63494	2.06053	0.000207039	0.00358058	1868
GO:0019724	B cell mediated immunity	90	0.643786	2.15364	0.000207125	0.00358058	1378
GO:0002708	positive regulation of lymphocyte mediated immunity	74	0.664593	2.15041	0.000207168	0.00358058	1868
GO:0007229	integrin-mediated signaling pathway	95	0.526336	1.77498	0.000207168	0.00358058	2013
GO:0032680	regulation of tumor necrosis factor production	103	0.586329	2.0002	0.000207168	0.00358058	1861
GO:0050715	positive regulation of cytokine secretion	103	0.623223	2.12606	0.000207168	0.00358058	2028
GO:0050864	regulation of B cell activation	103	0.627883	2.14195	0.000207168	0.00358058	2378
GO:0002705	positive regulation of leukocyte mediated immunity	92	0.657857	2.20959	0.000207211	0.00358058	1952
GO:0042102	positive regulation of T cell proliferation	87	0.693901	2.3053	0.000207254	0.00358058	1805
GO:0030183	B cell differentiation	98	0.591962	2.00716	0.00020734	0.00358058	2378
GO:0046631	alpha-beta T cell activation	107	0.694741	2.38311	0.00020734	0.00358058	1461
GO:1903555	regulation of tumor necrosis factor superfamily cytokine production	107	0.595398	2.04235	0.00020734	0.00358058	1861
GO:0016064	immunoglobulin mediated immune response	89	0.636106	2.12322	0.000207383	0.00358058	1868
GO:0010324	membrane invagination	61	0.613723	1.92513	0.000207426	0.00358058	1429
GO:0032611	interleukin-1 beta production	61	0.666719	2.09137	0.000207426	0.00358058	2542
GO:0050871	positive regulation of B cell activation	65	0.656569	2.0813	0.000207555	0.00358058	2378
GO:0032609	interferon-gamma production	93	0.684191	2.29949	0.000207598	0.00358058	1818
GO:1990266	neutrophil migration	93	0.55972	1.88116	0.000207598	0.00358058	1861
GO:0002700	regulation of production of molecular mediator of immune response	102	0.580715	1.97843	0.000207684	0.00358058	1878
GO:0032640	tumor necrosis factor production	106	0.580302	1.98665	0.000207684	0.00358058	1861
GO:0032760	positive regulation of tumor necrosis factor production	63	0.600535	1.89245	0.000207684	0.00358058	1861
GO:0050729	positive regulation of inflammatory response	101	0.587636	1.99994	0.000207684	0.00358058	1861
GO:0070227	lymphocyte apoptotic process	63	0.618277	1.94836	0.000207684	0.00358058	1805
GO:0071621	granulocyte chemotaxis	101	0.518618	1.76504	0.000207684	0.00358058	2201
GO:0071887	leukocyte apoptotic process	94	0.672164	2.26262	0.000207727	0.00358058	1847
GO:0031341	regulation of cell killing	64	0.739602	2.33588	0.000207857	0.00358058	1892
GO:0032652	regulation of interleukin-1 production	64	0.654927	2.06845	0.000207857	0.00358058	2028
GO:0002831	regulation of response to biotic stimulus	118	0.549416	1.91208	0.0002079	0.00358058	3645
GO:0035821	modification of morphology or physiology of other organism	118	0.491718	1.71128	0.0002079	0.00358058	1896
GO:0001906	cell killing	109	0.681325	2.34294	0.000207943	0.00358058	1942
GO:0002822	regulation of adaptive immune response based on somatic recombination of immune receptors built from immunoglobulin superfamily domains	109	0.63335	2.17797	0.000207943	0.00358058	1868
GO:0032635	interleukin-6 production	105	0.581421	1.98802	0.000207943	0.00358058	2368
GO:0002223	stimulatory C-type lectin receptor signaling pathway	110	0.499379	1.71918	0.000208073	0.00358058	1063
GO:0001776	leukocyte homeostasis	80	0.683751	2.2417	0.000208117	0.00358058	1805
GO:0034340	response to type I interferon	77	0.628605	2.04707	0.000208117	0.00358058	3324
GO:0045621	positive regulation of lymphocyte differentiation	77	0.673741	2.19406	0.000208117	0.00358058	1769
GO:2000106	regulation of leukocyte apoptotic process	77	0.691806	2.25289	0.000208117	0.00358058	1847
GO:0046632	alpha-beta T cell differentiation	85	0.681499	2.25321	0.00020816	0.00358058	1769
GO:0060333	interferon-gamma-mediated signaling pathway	85	0.725831	2.39978	0.00020816	0.00358058	2373
GO:0002576	platelet degranulation	116	0.585982	2.03408	0.000208203	0.00358058	1912
GO:0032606	type I interferon production	116	0.499688	1.73453	0.000208203	0.00358058	3293
GO:0050671	positive regulation of lymphocyte proliferation	116	0.678964	2.35684	0.000208203	0.00358058	1834
GO:0002526	acute inflammatory response	115	0.626102	2.17043	0.00020829	0.00358058	1849
GO:0031295	T cell costimulation	67	0.735896	2.34016	0.00020829	0.00358058	1063
GO:0032479	regulation of type I interferon production	115	0.503565	1.74565	0.00020829	0.00358058	3293
GO:0045580	regulation of T cell differentiation	115	0.635655	2.20355	0.00020829	0.00358058	1550
GO:0032946	positive regulation of mononuclear cell proliferation	117	0.680865	2.3668	0.000208333	0.00358058	1834
GO:0045582	positive regulation of T cell differentiation	66	0.668048	2.11918	0.000208333	0.00358058	1188
GO:1903557	positive regulation of tumor necrosis factor superfamily cytokine production	66	0.610368	1.93621	0.000208333	0.00358058	1861
GO:0071706	tumor necrosis factor superfamily cytokine production	111	0.589356	2.03117	0.000208377	0.00358058	1861
GO:0002573	myeloid leukocyte differentiation	175	0.479406	1.75802	0.000208594	0.00358058	1947
GO:0002220	innate immune response activating cell surface receptor signaling pathway	113	0.523957	1.81077	0.000208768	0.00358058	1515
GO:0002286	T cell activation involved in immune response	78	0.722164	2.35616	0.000208812	0.00358058	1125
GO:0002367	cytokine production involved in immune response	78	0.609358	1.98812	0.000208812	0.00358058	1878
GO:0002687	positive regulation of leukocyte migration	119	0.511642	1.78271	0.000208812	0.00358058	2256
GO:0034341	response to interferon-gamma	178	0.656198	2.41217	0.000208812	0.00358058	2514
GO:0048002	antigen processing and presentation of peptide antigen	178	0.474161	1.74301	0.000208812	0.00358058	1750
GO:0002706	regulation of lymphocyte mediated immunity	112	0.662155	2.28476	0.000208855	0.00358058	1892
GO:0097530	granulocyte migration	112	0.536621	1.85161	0.000208855	0.00358058	1873
GO:0002224	toll-like receptor signaling pathway	125	0.607858	2.13266	0.00020903	0.00358058	2180
GO:0002377	immunoglobulin production	83	0.605286	1.99293	0.00020903	0.00358058	1378
GO:0072676	lymphocyte migration	83	0.710927	2.34076	0.00020903	0.00358058	1873
GO:0002819	regulation of adaptive immune response	120	0.626391	2.18444	0.000209424	0.00358058	1433
GO:0070665	positive regulation of leukocyte proliferation	120	0.684054	2.38553	0.000209424	0.00358058	1834
GO:0045619	regulation of lymphocyte differentiation	140	0.607331	2.16401	0.000209556	0.00358058	1769
GO:1902107	positive regulation of leukocyte differentiation	122	0.612772	2.14148	0.000209556	0.00358058	1805
GO:0001909	leukocyte mediated cytotoxicity	82	0.726226	2.38587	0.000209688	0.00358058	1942
GO:0032649	regulation of interferon-gamma production	82	0.692872	2.27629	0.000209688	0.00358058	1818
GO:0042129	regulation of T cell proliferation	138	0.621761	2.21071	0.000209688	0.00358058	1836
GO:0001894	tissue homeostasis	173	0.463262	1.69413	0.00020982	0.00358058	2349
GO:0019884	antigen processing and presentation of exogenous antigen	173	0.522963	1.91246	0.00020982	0.00358058	1750
GO:0002285	lymphocyte activation involved in immune response	139	0.680547	2.42144	0.000210217	0.00358058	1731
GO:0002685	regulation of leukocyte migration	163	0.511471	1.85811	0.000210217	0.00358058	2257
GO:0030168	platelet activation	145	0.508433	1.81742	0.000210217	0.00358058	2540
GO:0042098	T cell proliferation	163	0.61795	2.24494	0.000210217	0.00358058	1836
GO:0071219	cellular response to molecule of bacterial origin	163	0.634864	2.30638	0.000210217	0.00358058	1861
GO:0050663	cytokine secretion	172	0.618367	2.25983	0.000210261	0.00358058	1861
GO:0060759	regulation of response to cytokine stimulus	157	0.485603	1.75397	0.000210261	0.00358058	3380
GO:0006959	humoral immune response	161	0.613971	2.22758	0.000210305	0.00358058	1896
GO:0071346	cellular response to interferon-gamma	161	0.677151	2.45681	0.000210305	0.00358058	2301
GO:0001959	regulation of cytokine-mediated signaling pathway	149	0.487252	1.74918	0.000210349	0.00358058	3380
GO:0002440	production of molecular mediator of immune response	151	0.593149	2.13192	0.000210349	0.00358058	1878
GO:0050707	regulation of cytokine secretion	148	0.616597	2.21128	0.000210438	0.00358058	1861
GO:0002703	regulation of leukocyte mediated immunity	153	0.638536	2.29984	0.000210526	0.00358058	1952
GO:0042742	defense response to bacterium	153	0.570903	2.05625	0.000210526	0.00358058	1896
GO:0050670	regulation of lymphocyte proliferation	182	0.641347	2.36225	0.000210615	0.00358058	1836
GO:0050852	T cell receptor signaling pathway	182	0.597943	2.20238	0.000210615	0.00358058	1777
GO:0071222	cellular response to lipopolysaccharide	155	0.629391	2.26844	0.000210615	0.00358058	1861
GO:1903708	positive regulation of hemopoiesis	155	0.575072	2.07266	0.000210615	0.00358058	1805
GO:0002699	positive regulation of immune effector process	158	0.577792	2.08866	0.000210704	0.00358058	1878
GO:0002221	pattern recognition receptor signaling pathway	168	0.559407	2.03824	0.000210748	0.00358058	2180
GO:0002478	antigen processing and presentation of exogenous peptide antigen	166	0.475632	1.73092	0.000210837	0.00358058	1750
GO:0097529	myeloid leukocyte migration	162	0.522563	1.89658	0.000210926	0.00358058	1873
GO:0032944	regulation of mononuclear cell proliferation	183	0.642885	2.36871	0.00021106	0.00358058	1836
GO:0038093	Fc receptor signaling pathway	183	0.520683	1.91846	0.00021106	0.00358058	1844
GO:0071216	cellular response to biotic stimulus	183	0.609849	2.24699	0.00021106	0.00358058	1861
GO:0030595	leukocyte chemotaxis	184	0.546286	2.01335	0.000211416	0.00358058	1873
GO:0050870	positive regulation of T cell activation	191	0.679657	2.51558	0.000211461	0.00358058	1844
GO:0051607	defense response to virus	191	0.553861	2.04998	0.000211461	0.00358058	2890
GO:0042113	B cell activation	195	0.616522	2.28565	0.000211954	0.00358058	2378
GO:0070663	regulation of leukocyte proliferation	189	0.638856	2.35951	0.000212134	0.00358058	1836
GO:0002460	adaptive immune response based on somatic recombination of immune receptors built from immunoglobulin superfamily domains	197	0.672185	2.49515	0.000212179	0.00358058	1942
GO:0002449	lymphocyte mediated immunity	196	0.679257	2.51945	0.000212314	0.00358058	1942
GO:1903039	positive regulation of leukocyte cell-cell adhesion	199	0.681614	2.53245	0.00021254	0.00358058	1844
GO:0030217	T cell differentiation	206	0.636994	2.37615	0.00021263	0.00358058	1844
GO:0050714	positive regulation of protein secretion	204	0.549284	2.04752	0.000212811	0.00358058	1861
GO:0019882	antigen processing and presentation	210	0.552198	2.06188	0.000213129	0.00358058	2118
GO:0007204	positive regulation of cytosolic calcium ion concentration	218	0.503259	1.88809	0.000214087	0.00358058	2258
GO:0048872	homeostasis of number of cells	219	0.463939	1.74064	0.000214546	0.00358058	2329
GO:0050851	antigen receptor-mediated signaling pathway	219	0.662101	2.48412	0.000214546	0.00358058	1834
GO:0002793	positive regulation of peptide secretion	221	0.524683	1.97013	0.000215332	0.00358058	1861
GO:0006909	phagocytosis	221	0.512454	1.92421	0.000215332	0.00358058	1849
GO:0022409	positive regulation of cell-cell adhesion	231	0.639647	2.41072	0.000215889	0.00358058	1844
GO:0032943	mononuclear cell proliferation	227	0.640715	2.41199	0.000215936	0.00358058	1836
GO:0016485	protein processing	225	0.440746	1.65728	0.000215983	0.00358058	2112
GO:0046651	lymphocyte proliferation	225	0.639815	2.40581	0.000215983	0.00358058	1836
GO:0007249	I-kappaB kinase/NF-kappaB signaling	241	0.463731	1.75471	0.000216076	0.00358058	2525
GO:0051251	positive regulation of lymphocyte activation	243	0.668728	2.53339	0.000216169	0.00358058	1844
GO:1902105	regulation of leukocyte differentiation	229	0.558428	2.10151	0.000216357	0.00358058	2109
GO:0051480	regulation of cytosolic calcium ion concentration	235	0.448103	1.69205	0.000216591	0.00358058	2258
GO:0032103	positive regulation of response to external stimulus	244	0.512907	1.94438	0.000216638	0.00358058	1873
GO:0006898	receptor-mediated endocytosis	239	0.430031	1.62538	0.000216732	0.00358058	1309
GO:0060326	cell chemotaxis	239	0.514467	1.94452	0.000216732	0.00358058	1873
GO:0070661	leukocyte proliferation	239	0.622917	2.35443	0.000216732	0.00358058	1842
GO:1903037	regulation of leukocyte cell-cell adhesion	267	0.649635	2.49027	0.000216732	0.00358058	1844
GO:0002758	innate immune response-activating signal transduction	257	0.546291	2.08375	0.000217391	0.00358058	2322
GO:0071356	cellular response to tumor necrosis factor	261	0.459239	1.7536	0.000217581	0.00358058	2049
GO:0009615	response to virus	270	0.52478	2.01254	0.000217817	0.00358058	2514
GO:0002218	activation of innate immune response	274	0.534979	2.05277	0.000218675	0.00358058	2322
GO:0006874	cellular calcium ion homeostasis	314	0.438691	1.70697	0.000218723	0.00358058	2272
GO:0002250	adaptive immune response	317	0.716629	2.79033	0.000218914	0.00358058	1980
GO:0007159	leukocyte cell-cell adhesion	297	0.646401	2.49844	0.000218914	0.00358058	1844
GO:0050708	regulation of protein secretion	357	0.469517	1.84856	0.000219058	0.00358058	2216
GO:0050817	coagulation	288	0.44801	1.72725	0.000219202	0.00358058	2426
GO:0050863	regulation of T cell activation	288	0.651752	2.51275	0.000219202	0.00358058	1844
GO:0002429	immune response-activating cell surface receptor signaling pathway	323	0.642046	2.50491	0.00021925	0.00358058	1553
GO:0002696	positive regulation of leukocyte activation	275	0.653467	2.5077	0.00021925	0.00358058	1844
GO:0051047	positive regulation of secretion	323	0.463648	1.8089	0.00021925	0.00358058	2391
GO:0055074	calcium ion homeostasis	325	0.431269	1.68387	0.000219298	0.00358058	2272
GO:0002697	regulation of immune effector process	307	0.608341	2.3599	0.000219394	0.00358058	1892
GO:0034612	response to tumor necrosis factor	278	0.463772	1.7822	0.000219443	0.00358058	2049
GO:0007596	blood coagulation	287	0.448334	1.7271	0.000219491	0.00358058	2426
GO:0045785	positive regulation of cell adhesion	358	0.552853	2.17737	0.000219635	0.00358058	1980
GO:0002237	response to molecule of bacterial origin	308	0.516037	2.00212	0.000219732	0.00358058	2211
GO:0050727	regulation of inflammatory response	282	0.588085	2.26111	0.000219732	0.00358058	2029
GO:0007599	hemostasis	292	0.445813	1.71931	0.00021978	0.00358058	2426
GO:0030098	lymphocyte differentiation	292	0.626149	2.41478	0.00021978	0.00358058	1844
GO:0032496	response to lipopolysaccharide	292	0.510086	1.96718	0.00021978	0.00358058	2211
GO:0050867	positive regulation of cell activation	285	0.651079	2.50558	0.00021978	0.00358058	1844
GO:0045089	positive regulation of innate immune response	324	0.563079	2.19692	0.000219829	0.00358058	1868
GO:1903532	positive regulation of secretion by cell	304	0.454342	1.75942	0.000219877	0.00358058	2138
GO:0098542	defense response to other organism	349	0.546152	2.14486	0.000220264	0.00358058	2514
GO:0002768	immune response-regulating cell surface receptor signaling pathway	353	0.638917	2.51245	0.000220361	0.00358058	1466
GO:0022407	regulation of cell-cell adhesion	348	0.577785	2.26768	0.000221043	0.00358058	1844
GO:0072507	divalent inorganic cation homeostasis	361	0.403383	1.58845	0.000221631	0.00358058	2272
GO:0051222	positive regulation of protein transport	375	0.43616	1.72514	0.000221828	0.00358058	1816
GO:0001819	positive regulation of cytokine production	369	0.559183	2.20679	0.000221877	0.00358058	1959
GO:0045088	regulation of innate immune response	381	0.558637	2.21156	0.000221976	0.00358058	2005
GO:0043547	positive regulation of GTPase activity	367	0.406597	1.60371	0.000222222	0.00358058	3286
GO:0002791	regulation of peptide secretion	379	0.458341	1.81404	0.000222272	0.00358058	2216
GO:0051249	regulation of lymphocyte activation	371	0.632619	2.49767	0.00022237	0.00358058	1844
GO:0050900	leukocyte migration	368	0.520009	2.05093	0.000222717	0.00358058	1873
GO:1904951	positive regulation of establishment of protein localization	410	0.41919	1.6673	0.000223914	0.00358058	1816
GO:0042110	T cell activation	409	0.642307	2.55373	0.000224316	0.00358058	1844
GO:1903706	regulation of hemopoiesis	409	0.4768	1.89569	0.000224316	0.00358058	2260
GO:0036230	granulocyte activation	469	0.503011	2.02688	0.00022477	0.00358058	1961
GO:0002446	neutrophil mediated immunity	465	0.493371	1.9849	0.00022482	0.00358058	1961
GO:0050865	regulation of cell activation	464	0.600379	2.41472	0.000224871	0.00358058	2156
GO:0002694	regulation of leukocyte activation	432	0.604886	2.41757	0.000225073	0.00358058	1844
GO:0042119	neutrophil activation	463	0.501481	2.0163	0.000225225	0.00358058	1961
GO:0031349	positive regulation of defense response	414	0.557209	2.21657	0.000225276	0.00358058	1868
GO:0002521	leukocyte differentiation	431	0.578449	2.311	0.000225327	0.00358058	1861
GO:0009306	protein secretion	456	0.462585	1.85795	0.000225327	0.00358058	2164
GO:0009617	response to bacterium	431	0.520009	2.07752	0.000225327	0.00358058	2211
GO:0006875	cellular metal ion homeostasis	423	0.397545	1.58512	0.00022553	0.00358058	2272
GO:0002283	neutrophil activation involved in immune response	454	0.492341	1.97609	0.000225785	0.00358058	1961
GO:0043312	neutrophil degranulation	451	0.486793	1.95239	0.000225836	0.00358058	1961
GO:0043087	regulation of GTPase activity	437	0.377577	1.50981	0.000225938	0.00358058	3059
GO:0002757	immune response-activating signal transduction	459	0.614055	2.4666	0.000226091	0.00358058	1844
GO:0002790	peptide secretion	482	0.445426	1.79791	0.000226398	0.00358058	2164
GO:0043299	leukocyte degranulation	493	0.49608	2.00594	0.00022686	0.00358058	1961
GO:0002764	immune response-regulating signaling pathway	489	0.609237	2.46065	0.000227066	0.00358058	1844
GO:0055065	metal ion homeostasis	483	0.385476	1.55548	0.000227118	0.00358058	2272
GO:0071396	cellular response to lipid	496	0.357606	1.44684	0.000227169	0.00358058	2050
GO:0030003	cellular cation homeostasis	491	0.374529	1.5135	0.000227221	0.00358058	2291
GO:0002275	myeloid cell activation involved in immune response	500	0.484237	1.9591	0.000228258	0.00358718	1961
GO:0048667	cell morphogenesis involved in neuron differentiation	491	-0.392618	-1.54728	0.000357079	0.00558435	2380
GO:0007610	behavior	428	-0.393536	-1.5363	0.000357398	0.00558435	1829
GO:0061564	axon development	430	-0.399391	-1.55932	0.00035823	0.00558435	1924
GO:0198738	cell-cell signaling by wnt	468	-0.384475	-1.50822	0.000360685	0.00560754	1481
GO:0030900	forebrain development	292	-0.421446	-1.59046	0.000366838	0.00568795	1899
GO:0007178	transmembrane receptor protein serine/threonine kinase signaling pathway	277	-0.420904	-1.57899	0.000368324	0.00569576	2095
GO:0048562	embryonic organ morphogenesis	256	-0.461435	-1.71802	0.000370233	0.00570971	2533
GO:0090287	regulation of cellular response to growth factor stimulus	221	-0.435266	-1.59318	0.000373274	0.00572413	1885
GO:0007411	axon guidance	220	-0.434075	-1.58724	0.000374181	0.00572413	2315
GO:0090596	sensory organ morphogenesis	214	-0.474044	-1.72906	0.000375094	0.00572413	1959
GO:0021537	telencephalon development	199	-0.448832	-1.62592	0.000377572	0.00574589	1899
GO:0007626	locomotory behavior	144	-0.49186	-1.71445	0.000381898	0.00577182	1829
GO:0048477	oogenesis	67	-0.578902	-1.79776	0.000384541	0.00577182	1532
GO:0048706	embryonic skeletal system development	115	-0.501845	-1.69964	0.000384541	0.00577182	2176
GO:0008344	adult locomotory behavior	64	-0.580293	-1.78937	0.000385282	0.00577182	1454
GO:0001823	mesonephros development	93	-0.547285	-1.79825	0.000385728	0.00577182	1935
GO:0001914	regulation of T cell mediated cytotoxicity	22	0.76406	1.95206	0.000400721	0.00577182	1805
GO:0001768	establishment of T cell polarity	10	0.870548	1.85626	0.000401929	0.00577182	1454
GO:0002517	T cell tolerance induction	10	0.870463	1.85608	0.000401929	0.00577182	806
GO:0097048	dendritic cell apoptotic process	10	0.877244	1.87054	0.000401929	0.00577182	1751
GO:2000668	regulation of dendritic cell apoptotic process	10	0.877244	1.87054	0.000401929	0.00577182	1751
GO:0030851	granulocyte differentiation	26	0.718272	1.90357	0.000402091	0.00577182	1545
GO:0072606	interleukin-8 secretion	26	0.704552	1.86721	0.000402091	0.00577182	2028
GO:0002717	positive regulation of natural killer cell mediated immunity	24	0.757293	1.96862	0.000402172	0.00577182	966
GO:0032814	regulation of natural killer cell activation	24	0.752268	1.95556	0.000402172	0.00577182	1751
GO:0045589	regulation of regulatory T cell differentiation	24	0.739518	1.92241	0.000402172	0.00577182	2200
GO:0002360	T cell lineage commitment	23	0.755788	1.9455	0.00040282	0.00577182	1357
GO:0006590	thyroid hormone generation	13	0.843795	1.91463	0.000402982	0.00577182	1411
GO:0032673	regulation of interleukin-4 production	25	0.727968	1.90748	0.000403633	0.00577182	2029
GO:0044058	regulation of digestive system process	25	0.736849	1.93075	0.000403633	0.00577182	2653
GO:2000406	positive regulation of T cell migration	25	0.727167	1.90538	0.000403633	0.00577182	1873
GO:0002363	alpha-beta T cell lineage commitment	17	0.843592	2.03436	0.00040568	0.00577182	1357
GO:0042403	thyroid hormone metabolic process	17	0.825096	1.98976	0.00040568	0.00577182	1411
GO:0072539	T-helper 17 cell differentiation	17	0.849103	2.04765	0.00040568	0.00577182	1125
GO:0045954	positive regulation of natural killer cell mediated cytotoxicity	21	0.774214	1.94976	0.000406504	0.00577182	966
GO:0034162	toll-like receptor 9 signaling pathway	19	0.801088	1.97704	0.000407083	0.00577182	1509
GO:0002381	immunoglobulin production involved in immunoglobulin mediated immune response	44	0.61265	1.80591	0.000410425	0.00580501	912
GO:0009988	cell-cell recognition	52	0.627984	1.91215	0.000412967	0.00582226	1417
GO:0042509	regulation of tyrosine phosphorylation of STAT protein	64	0.566799	1.79012	0.000415714	0.00582226	2379
GO:0002688	regulation of leukocyte chemotaxis	105	0.494678	1.69143	0.000415887	0.00582226	1216
GO:0007260	tyrosine phosphorylation of STAT protein	66	0.56632	1.79648	0.000416667	0.00582226	2379
GO:0030593	neutrophil chemotaxis	84	0.548341	1.80796	0.000416753	0.00582226	1861
GO:0097696	STAT cascade	131	0.487526	1.7235	0.000418235	0.00582226	2379
GO:0007259	JAK-STAT cascade	130	0.478383	1.68886	0.000418673	0.00582226	2379
GO:0051604	protein maturation	284	0.41293	1.58875	0.00043956	0.00607201	2142
GO:0030099	myeloid cell differentiation	359	0.392192	1.54421	0.000440626	0.00607201	2336
GO:0043900	regulation of multi-organism process	350	0.385723	1.51556	0.00044082	0.00607201	2534
GO:0072503	cellular divalent inorganic cation homeostasis	344	0.407378	1.59775	0.00044238	0.00607906	2272
GO:0050878	regulation of body fluid levels	413	0.384166	1.52841	0.000449236	0.00615868	2356
GO:0042060	wound healing	451	0.368878	1.47946	0.000451671	0.0061671	2426
GO:0043410	positive regulation of MAPK cascade	479	0.348734	1.40733	0.000451977	0.0061671	2050
GO:0048589	developmental growth	498	-0.377023	-1.48696	0.000534759	0.00727951	2740
GO:0007507	heart development	461	-0.390792	-1.53273	0.000539084	0.00732118	2508
GO:0010975	regulation of neuron projection development	394	-0.389165	-1.50533	0.000541712	0.00732655	2728
GO:0016055	Wnt signaling pathway	467	-0.384497	-1.50776	0.000542005	0.00732655	1481
GO:0060562	epithelial tube morphogenesis	289	-0.412272	-1.55359	0.000551369	0.00743579	1935
GO:0043010	camera-type eye development	244	-0.429287	-1.58966	0.000557	0.00749429	2281
GO:0043583	ear development	177	-0.473054	-1.68691	0.000575374	0.0076718	1061
GO:0055123	digestive system development	119	-0.497062	-1.69144	0.000575484	0.0076718	1577
GO:0099531	presynaptic process involved in chemical synaptic transmission	119	-0.491295	-1.67182	0.000575484	0.0076718	1642
GO:0072073	kidney epithelium development	126	-0.491168	-1.68273	0.000576812	0.00767187	2086
GO:0009954	proximal/distal pattern formation	29	-0.724475	-1.92074	0.000595711	0.0078928	1899
GO:0070286	axonemal dynein complex assembly	26	-0.743186	-1.92832	0.000596659	0.0078928	2619
GO:0002323	natural killer cell activation involved in immune response	14	0.820449	1.8958	0.000603865	0.0078928	1529
GO:0002369	T cell cytokine production	30	0.68732	1.88206	0.00060423	0.0078928	1433
GO:0035589	G-protein coupled purinergic nucleotide receptor signaling pathway	13	0.834969	1.8946	0.000604473	0.0078928	2035
GO:2000108	positive regulation of leukocyte apoptotic process	25	0.717549	1.88018	0.000605449	0.0078928	1847
GO:0030890	positive regulation of B cell proliferation	34	0.657898	1.84283	0.000607533	0.0078928	2286
GO:0002830	positive regulation of type 2 immune response	15	0.823191	1.92944	0.000608026	0.0078928	1125
GO:0035743	CD4-positive, alpha-beta T cell cytokine production	15	0.823187	1.92943	0.000608026	0.0078928	1433
GO:0002577	regulation of antigen processing and presentation	17	0.814584	1.96441	0.000608519	0.0078928	1429
GO:0050857	positive regulation of antigen receptor-mediated signaling pathway	21	0.7734	1.94771	0.000609756	0.0078928	1188
GO:0031638	zymogen activation	42	0.622503	1.81815	0.000615511	0.00793351	2686
GO:0001961	positive regulation of cytokine-mediated signaling pathway	44	0.604441	1.78171	0.000615637	0.00793351	1959
GO:0002702	positive regulation of production of molecular mediator of immune response	66	0.561954	1.78263	0.000625	0.00800083	1878
GO:0060191	regulation of lipase activity	66	0.56348	1.78747	0.000625	0.00800083	2446
GO:0043122	regulation of I-kappaB kinase/NF-kappaB signaling	208	0.43165	1.61123	0.000637891	0.00814786	2525
GO:0048871	multicellular organismal homeostasis	275	0.395467	1.51762	0.00065775	0.00838307	2094
GO:0043062	extracellular structure organization	349	0.366792	1.44048	0.000660793	0.00840337	2753
GO:0097485	neuron projection guidance	222	-0.427709	-1.56567	0.000748643	0.00949974	2315
GO:0090092	regulation of transmembrane receptor protein serine/threonine kinase signaling pathway	185	-0.451887	-1.62347	0.000756144	0.00955853	1885
GO:0036294	cellular response to decreased oxygen levels	190	-0.447172	-1.6115	0.000756573	0.00955853	2403
GO:0071456	cellular response to hypoxia	183	-0.451554	-1.617	0.000759878	0.00957942	2403
GO:0042733	embryonic digit morphogenesis	61	-0.599324	-1.83442	0.000772052	0.00970762	1340
GO:0042476	odontogenesis	104	-0.510267	-1.70158	0.000773395	0.00970762	2010
GO:0032607	interferon-alpha production	26	0.696899	1.84693	0.000804182	0.0100505	2300
GO:0061756	leukocyte adhesion to vascular endothelial cell	26	0.693242	1.83724	0.000804182	0.0100505	1027
GO:0072677	eosinophil migration	25	0.710885	1.86272	0.000807265	0.0100648	1861
GO:0002418	immune response to tumor cell	16	0.811957	1.93227	0.000810701	0.0100648	966
GO:0043011	myeloid dendritic cell differentiation	17	0.807723	1.94786	0.000811359	0.0100648	1132
GO:0010818	T cell chemotaxis	21	0.760432	1.91505	0.000813008	0.0100648	1873
GO:0050855	regulation of B cell receptor signaling pathway	20	0.772385	1.92957	0.000814001	0.0100648	1748
GO:1902041	regulation of extrinsic apoptotic signaling pathway via death domain receptors	54	0.587693	1.80208	0.000824063	0.0101675	3447
GO:0042590	antigen processing and presentation of exogenous peptide antigen via MHC class I	75	0.554016	1.79791	0.000828157	0.0101785	1940
GO:0038094	Fc-gamma receptor signaling pathway	76	0.548813	1.78517	0.000829876	0.0101785	1185
GO:1904894	positive regulation of STAT cascade	65	0.556802	1.76504	0.00083022	0.0101785	2379
GO:1904892	regulation of STAT cascade	115	0.478709	1.65948	0.00083316	0.010193	2379
GO:0038095	Fc-epsilon receptor signaling pathway	121	0.471333	1.64568	0.000836645	0.0102141	1844
GO:0033209	tumor necrosis factor-mediated signaling pathway	163	0.447749	1.62662	0.000840866	0.0102226	3293
GO:0071347	cellular response to interleukin-1	160	0.441153	1.5988	0.000840866	0.0102226	1883
GO:0006816	calcium ion transport	314	0.382549	1.48852	0.000874891	0.010614	2286
GO:0018108	peptidyl-tyrosine phosphorylation	332	0.370006	1.44627	0.000884956	0.0107137	2342
GO:0002009	morphogenesis of an epithelium	485	-0.365814	-1.44099	0.000889996	0.0107523	1935
GO:0001655	urogenital system development	289	-0.398398	-1.50131	0.000918949	0.011079	2516
GO:0048588	developmental cell growth	174	-0.45326	-1.61457	0.000957121	0.0114896	2728
GO:0048565	digestive tract development	112	-0.477474	-1.61158	0.000958957	0.0114896	1577
GO:0007224	smoothened signaling pathway	116	-0.48413	-1.64196	0.000961723	0.011499	2239
GO:0072089	stem cell proliferation	97	-0.51542	-1.7023	0.000968429	0.0115192	1937
GO:0008589	regulation of smoothened signaling pathway	69	-0.561224	-1.75047	0.00096918	0.0115192	2239
GO:0035082	axoneme assembly	48	-0.617346	-1.81426	0.000969368	0.0115192	2619
GO:0048663	neuron fate commitment	47	-0.605634	-1.77198	0.000973141	0.0115404	789
GO:0032736	positive regulation of interleukin-13 production	14	0.804333	1.85856	0.00100644	0.0118577	1816
GO:0032647	regulation of interferon-alpha production	25	0.708991	1.85775	0.00100908	0.0118577	2300
GO:0090026	positive regulation of monocyte chemotaxis	16	0.798765	1.90087	0.00101338	0.0118577	904
GO:0045076	regulation of interleukin-2 biosynthetic process	17	0.800883	1.93137	0.0010142	0.0118577	1754
GO:0046641	positive regulation of alpha-beta T cell proliferation	17	0.802834	1.93607	0.0010142	0.0118577	1725
GO:0001767	establishment of lymphocyte polarity	11	0.850284	1.84671	0.00101626	0.0118577	1454
GO:0046640	regulation of alpha-beta T cell proliferation	21	0.756883	1.90612	0.00101626	0.0118577	2108
GO:0060760	positive regulation of response to cytokine stimulus	48	0.592776	1.77604	0.0010322	0.011998	2496
GO:0034121	regulation of toll-like receptor signaling pathway	55	0.58344	1.79307	0.00103242	0.011998	1815
GO:0070555	response to interleukin-1	180	0.432513	1.59173	0.00104581	0.0121293	1883
GO:0031334	positive regulation of protein complex assembly	241	0.394044	1.49102	0.00108038	0.0125052	2980
GO:0060070	canonical Wnt signaling pathway	287	-0.398036	-1.49935	0.00110173	0.0127269	1791
GO:0018212	peptidyl-tyrosine modification	335	0.370033	1.44695	0.001104	0.0127278	2342
GO:0071453	cellular response to oxygen levels	205	-0.43308	-1.57345	0.00113037	0.013006	2403
GO:0007281	germ cell development	177	-0.447143	-1.59451	0.00115075	0.0132142	1411
GO:0002065	columnar/cuboidal epithelial cell differentiation	90	-0.517673	-1.69015	0.00115964	0.0132901	1568
GO:0021513	spinal cord dorsal/ventral patterning	15	-0.791659	-1.8214	0.0011839	0.0135333	582
GO:0003197	endocardial cushion development	35	-0.657138	-1.81583	0.00118554	0.0135333	1874
GO:0046638	positive regulation of alpha-beta T cell differentiation	36	0.640819	1.81973	0.00120652	0.0137188	975
GO:1903727	positive regulation of phospholipid metabolic process	39	0.622423	1.79257	0.00121753	0.0137515	2256
GO:0002335	mature B cell differentiation	21	0.740051	1.86373	0.00121951	0.0137515	1731
GO:0006925	inflammatory cell apoptotic process	19	0.754573	1.86225	0.00122125	0.0137515	1847
GO:0033622	integrin activation	19	0.750151	1.85133	0.00122125	0.0137515	2418
GO:0043369	CD4-positive or CD8-positive, alpha-beta T cell lineage commitment	19	0.758426	1.87176	0.00122125	0.0137515	1357
GO:0002886	regulation of myeloid leukocyte mediated immunity	42	0.607148	1.7733	0.00123102	0.0138347	2122
GO:0050769	positive regulation of neurogenesis	364	-0.378652	-1.45444	0.00127737	0.0143278	2558
GO:0050808	synapse organization	240	-0.416721	-1.54033	0.00129702	0.0145201	1111
GO:0021872	forebrain generation of neurons	49	-0.593517	-1.7511	0.00135685	0.0151607	1227
GO:0003407	neural retina development	44	-0.621556	-1.79559	0.00136479	0.01522	677
GO:0002475	antigen processing and presentation via MHC class Ib	10	0.844321	1.80034	0.00140675	0.0155126	1373
GO:0002836	positive regulation of response to tumor cell	10	0.844133	1.79994	0.00140675	0.0155126	966
GO:0002839	positive regulation of immune response to tumor cell	10	0.844133	1.79994	0.00140675	0.0155126	966
GO:0032740	positive regulation of interleukin-17 production	10	0.854286	1.82159	0.00140675	0.0155126	1430
GO:2000316	regulation of T-helper 17 type immune response	10	0.843618	1.79884	0.00140675	0.0155126	1430
GO:0002833	positive regulation of response to biotic stimulus	37	0.618656	1.76695	0.0014093	0.0155126	1738
GO:0045086	positive regulation of interleukin-2 biosynthetic process	12	0.819524	1.82036	0.00141157	0.0155126	2260
GO:0002313	mature B cell differentiation involved in immune response	17	0.76648	1.8484	0.00141988	0.0155276	1731
GO:0002861	regulation of inflammatory response to antigenic stimulus	18	0.77375	1.88427	0.00142363	0.0155276	1818
GO:0002825	regulation of T-helper 1 type immune response	20	0.755059	1.88629	0.0014245	0.0155276	972
GO:0071677	positive regulation of mononuclear cell migration	20	0.753971	1.88357	0.0014245	0.0155276	904
GO:0010518	positive regulation of phospholipase activity	41	0.606872	1.76528	0.00143443	0.0156064	2210
GO:0002479	antigen processing and presentation of exogenous peptide antigen via MHC class I, TAP-dependent	72	0.533676	1.71893	0.00144658	0.0157092	1940
GO:0060401	cytosolic calcium ion transport	123	0.463331	1.62388	0.00145621	0.0157361	2676
GO:0007283	spermatogenesis	361	-0.37828	-1.45271	0.00145719	0.0157361	2675
GO:0045637	regulation of myeloid cell differentiation	219	0.395356	1.48332	0.00150182	0.0161879	2329
GO:0030534	adult behavior	101	-0.492266	-1.6344	0.00154232	0.0165935	1454
GO:0042471	ear morphogenesis	103	-0.494808	-1.64742	0.00154589	0.0166012	2525
GO:0009994	oocyte differentiation	43	-0.621894	-1.78823	0.00156556	0.0167813	1532
GO:1901522	positive regulation of transcription from RNA polymerase II promoter involved in cellular response to chemical stimulus	21	-0.741334	-1.84063	0.00157418	0.0168426	1737
GO:0051580	regulation of neurotransmitter uptake	13	-0.810473	-1.80097	0.00158762	0.016955	1123
GO:0035025	positive regulation of Rho protein signal transduction	23	0.712845	1.83496	0.00161128	0.0171446	2147
GO:0050901	leukocyte tethering or rolling	23	0.715521	1.84185	0.00161128	0.0171446	950
GO:0050691	regulation of defense response to virus by host	35	0.631944	1.78167	0.00161911	0.0171718	2413
GO:0045624	positive regulation of T-helper cell differentiation	17	0.752276	1.81415	0.00162272	0.0171718	975
GO:0045655	regulation of monocyte differentiation	17	0.746836	1.80103	0.00162272	0.0171718	1128
GO:0018149	peptide cross-linking	42	0.590282	1.72404	0.00164136	0.0173375	2524
GO:0032637	interleukin-8 production	60	0.555644	1.73763	0.00165085	0.0174059	1805
GO:0042089	cytokine biosynthetic process	92	0.503488	1.6911	0.00165769	0.0174463	1493
GO:0046427	positive regulation of JAK-STAT cascade	64	0.543576	1.71677	0.00166286	0.017469	2379
GO:0002690	positive regulation of leukocyte chemotaxis	84	0.523296	1.72539	0.00166701	0.017481	1873
GO:0060828	regulation of canonical Wnt signaling pathway	241	-0.408602	-1.51069	0.00167473	0.0175303	1657
GO:0007160	cell-matrix adhesion	189	0.416047	1.5366	0.00169707	0.0177321	2647
GO:0001539	cilium or flagellum-dependent cell motility	23	-0.719753	-1.81791	0.00178678	0.0186358	2495
GO:0002834	regulation of response to tumor cell	13	0.815339	1.85006	0.00181342	0.0188274	966
GO:0002837	regulation of immune response to tumor cell	13	0.815339	1.85006	0.00181342	0.0188274	966
GO:0046629	gamma-delta T cell activation	12	0.814179	1.80849	0.00181488	0.0188274	866
GO:0048232	male gamete generation	375	-0.36991	-1.42401	0.00182017	0.0188485	2675
GO:0043551	regulation of phosphatidylinositol 3-kinase activity	41	0.600895	1.7479	0.00184426	0.019064	2339
GO:0003007	heart morphogenesis	211	-0.42152	-1.53437	0.00188288	0.0194286	1756
GO:0051092	positive regulation of NF-kappaB transcription factor activity	138	0.446975	1.58925	0.00188719	0.0194365	3354
GO:0019722	calcium-mediated signaling	143	0.439909	1.57009	0.00189036	0.0194365	2258
GO:0070374	positive regulation of ERK1 and ERK2 cascade	196	0.408953	1.51686	0.00191083	0.0196122	2050
GO:0099003	vesicle-mediated transport in synapse	118	-0.47201	-1.60302	0.00192604	0.0197334	1968
GO:0007628	adult walking behavior	20	-0.738369	-1.81345	0.00196541	0.0200895	907
GO:0090659	walking behavior	21	-0.728521	-1.80882	0.00196773	0.0200895	907
GO:0051962	positive regulation of nervous system development	409	-0.366776	-1.42456	0.00198413	0.0202214	2728
GO:0002756	MyD88-independent toll-like receptor signaling pathway	31	0.663607	1.82815	0.00200361	0.0202773	3380
GO:0048245	eosinophil chemotaxis	22	0.712186	1.81953	0.00200361	0.0202773	1479
GO:2000403	positive regulation of lymphocyte migration	31	0.660923	1.82075	0.00200361	0.0202773	2357
GO:0060330	regulation of response to interferon-gamma	23	0.700531	1.80326	0.0020141	0.0203126	1881
GO:0060334	regulation of interferon-gamma-mediated signaling pathway	23	0.700531	1.80326	0.0020141	0.0203126	1881
GO:0045666	positive regulation of neuron differentiation	288	-0.38423	-1.44731	0.00202206	0.0203575	2030
GO:0007202	activation of phospholipase C activity	19	0.733851	1.81111	0.00203542	0.0203858	2210
GO:0034367	protein-containing complex remodeling	19	0.732831	1.80859	0.00203542	0.0203858	1856
GO:0001822	kidney development	239	-0.405923	-1.49951	0.00204157	0.0204122	2516
GO:0002532	production of molecular mediator involved in inflammatory response	47	0.581569	1.7363	0.00205592	0.020485	1063
GO:0042107	cytokine metabolic process	93	0.501379	1.68508	0.00207598	0.0206002	1493
GO:0006690	icosanoid metabolic process	88	0.505273	1.6808	0.00207641	0.0206002	2210
GO:0046425	regulation of JAK-STAT cascade	114	0.468312	1.62196	0.00207814	0.0206002	2379
GO:0008037	cell recognition	115	0.471857	1.63573	0.0020829	0.0206122	1558
GO:0060560	developmental growth involved in morphogenesis	193	-0.428007	-1.54522	0.00208768	0.0206243	2728
GO:0008016	regulation of heart contraction	177	-0.435393	-1.55261	0.0021097	0.0208064	1217
GO:0045880	positive regulation of smoothened signaling pathway	30	-0.676914	-1.80644	0.00218384	0.021501	962
GO:0071675	regulation of mononuclear cell migration	36	0.617536	1.75361	0.00221194	0.0217084	1216
GO:0035666	TRIF-dependent toll-like receptor signaling pathway	28	0.661467	1.78363	0.00221239	0.0217084	3380
GO:0002720	positive regulation of cytokine production involved in immune response	35	0.6214	1.75194	0.00222627	0.0218077	1878
GO:0035588	G-protein coupled purinergic receptor signaling pathway	20	0.729577	1.82263	0.0022385	0.0218905	2035
GO:0042531	positive regulation of tyrosine phosphorylation of STAT protein	54	0.557371	1.7091	0.00226617	0.0221238	2379
GO:0050830	defense response to Gram-positive bacterium	55	0.549975	1.69023	0.00227132	0.0221368	1896
GO:0097006	regulation of plasma lipoprotein particle levels	64	0.535327	1.69072	0.00228643	0.0222094	2524
GO:1903725	regulation of phospholipid metabolic process	64	0.539485	1.70385	0.00228643	0.0222094	2339
GO:0009798	axis specification	77	-0.523801	-1.67046	0.00230902	0.0223914	2613
GO:0003352	regulation of cilium movement	12	-0.817982	-1.78418	0.00237954	0.0230366	2495
GO:0072001	renal system development	254	-0.400339	-1.488	0.00241322	0.0232772	2516
GO:0019731	antibacterial humoral response	28	0.6581	1.77455	0.00241352	0.0232772	1373
GO:0010543	regulation of platelet activation	29	0.657447	1.7862	0.00241643	0.0232772	2000
GO:1904467	regulation of tumor necrosis factor secretion	16	0.749626	1.78393	0.0024321	0.0233893	2300
GO:0060142	regulation of syncytium formation by plasma membrane fusion	20	0.728781	1.82064	0.002442	0.0234456	2658
GO:0050770	regulation of axonogenesis	149	-0.447016	-1.56582	0.00247713	0.0237436	730
GO:0070613	regulation of protein processing	86	0.500184	1.65647	0.00249428	0.0238375	1849
GO:0060402	calcium ion transport into cytosol	111	0.467818	1.6123	0.00250052	0.0238375	2676
GO:0007605	sensory perception of sound	105	-0.472743	-1.57941	0.00250337	0.0238375	1202
GO:0099504	synaptic vesicle cycle	105	-0.473459	-1.5818	0.00250337	0.0238375	1667
GO:0042475	odontogenesis of dentin-containing tooth	69	-0.535922	-1.67155	0.00251987	0.0239553	1959
GO:0060285	cilium-dependent cell motility	22	-0.70839	-1.77013	0.00259429	0.0246224	2495
GO:0032743	positive regulation of interleukin-2 production	29	0.655703	1.78146	0.0026178	0.0246947	673
GO:0033028	myeloid cell apoptotic process	29	0.652394	1.77247	0.0026178	0.0246947	1847
GO:0070371	ERK1 and ERK2 cascade	271	0.373908	1.43371	0.00261894	0.0246947	2097
GO:0034368	protein-lipid complex remodeling	18	0.7338	1.78699	0.00264389	0.0248491	1856
GO:0034369	plasma lipoprotein particle remodeling	18	0.7338	1.78699	0.00264389	0.0248491	1856
GO:1903317	regulation of protein maturation	88	0.499021	1.66001	0.00269934	0.0253292	1849
GO:0048017	inositol lipid-mediated signaling	143	0.434517	1.55084	0.00273052	0.0255768	1651
GO:0010950	positive regulation of endopeptidase activity	151	0.424358	1.52525	0.00273454	0.0255768	3572
GO:1902563	regulation of neutrophil activation	10	0.830312	1.77047	0.0028135	0.026273	1952
GO:0044344	cellular response to fibroblast growth factor stimulus	120	-0.461724	-1.57366	0.00286971	0.026669	2740
GO:0001656	metanephros development	78	-0.517908	-1.65632	0.00287742	0.0266979	1935
GO:0048015	phosphatidylinositol-mediated signaling	140	0.436981	1.55703	0.00293378	0.0271773	1651
GO:0050730	regulation of peptidyl-tyrosine phosphorylation	211	0.385621	1.44081	0.00298444	0.0276025	2427
GO:0098760	response to interleukin-7	26	0.665538	1.76382	0.00301568	0.0277922	1550
GO:0098761	cellular response to interleukin-7	26	0.665538	1.76382	0.00301568	0.0277922	1550
GO:0032886	regulation of microtubule-based process	186	-0.424141	-1.52354	0.00303778	0.0279177	3791
GO:0001501	skeletal system development	437	-0.351517	-1.37348	0.00304878	0.0279745	1937
GO:0048592	eye morphogenesis	119	-0.462575	-1.57409	0.00306925	0.0281178	1899
GO:0070206	protein trimerization	44	0.572932	1.68883	0.00307819	0.0281552	2764
GO:0045639	positive regulation of myeloid cell differentiation	78	0.503419	1.64248	0.00313218	0.0286039	2122
GO:0050731	positive regulation of peptidyl-tyrosine phosphorylation	154	0.420821	1.51657	0.00315856	0.0286928	2427
GO:0030335	positive regulation of cell migration	420	0.339587	1.35291	0.0031617	0.0286928	2201
GO:0060047	heart contraction	203	-0.415386	-1.50829	0.0032003	0.0289977	1851
GO:0002438	acute inflammatory response to antigenic stimulus	15	0.75603	1.77203	0.00324281	0.0293151	1824
GO:1990774	tumor necrosis factor secretion	17	0.733049	1.76778	0.00324544	0.0293151	2300
GO:0019932	second-messenger-mediated signaling	262	0.370582	1.41608	0.00326513	0.0294471	2258
GO:0072511	divalent inorganic cation transport	359	0.346134	1.36286	0.00330469	0.0297576	2286
GO:0014065	phosphatidylinositol 3-kinase signaling	116	0.457074	1.58661	0.00333125	0.0299503	2028
GO:0007586	digestion	82	0.495508	1.62789	0.003355	0.0301171	1659
GO:0010952	positive regulation of peptidase activity	168	0.410305	1.49497	0.00337197	0.0302015	3572
GO:0043123	positive regulation of I-kappaB kinase/NF-kappaB signaling	162	0.409341	1.48565	0.00337482	0.0302015	2260
GO:0030100	regulation of endocytosis	209	0.38412	1.43427	0.00340788	0.0304504	1849
GO:0050862	positive regulation of T cell receptor signaling pathway	13	0.787468	1.78682	0.00342535	0.0304656	1188
GO:0071774	response to fibroblast growth factor	124	-0.45733	-1.5641	0.00345291	0.0306637	2740
GO:0030510	regulation of BMP signaling pathway	75	-0.518792	-1.64427	0.00348028	0.0308595	1885
GO:0010517	regulation of phospholipase activity	49	0.560949	1.68789	0.00351022	0.0310775	2236
GO:0031589	cell-substrate adhesion	294	0.362444	1.39837	0.00352113	0.0311265	2647
GO:0022412	cellular process involved in reproduction in multicellular organism	244	-0.39353	-1.45725	0.00352766	0.0311369	1411
GO:0002431	Fc receptor mediated stimulatory signaling pathway	77	0.503449	1.6395	0.00353798	0.0311805	1844
GO:0032604	granulocyte macrophage colony-stimulating factor production	13	0.784899	1.78099	0.00362684	0.0319151	975
GO:0007156	homophilic cell adhesion via plasma membrane adhesion molecules	107	-0.464713	-1.55576	0.00366866	0.0322342	1232
GO:0002504	antigen processing and presentation of peptide or polysaccharide antigen via MHC class II	97	0.472608	1.6005	0.00371978	0.0326339	1750
GO:0070838	divalent metal ion transport	356	0.342747	1.34858	0.00374449	0.0327911	2286
GO:0021895	cerebral cortex neuron differentiation	15	-0.753349	-1.73326	0.00374901	0.0327911	1227
GO:0009410	response to xenobiotic stimulus	213	-0.406777	-1.48212	0.00376364	0.0328695	1368
GO:0003015	heart process	206	-0.410502	-1.49149	0.0037743	0.032913	1851
GO:0035745	T-helper 2 cell cytokine production	10	0.820034	1.74855	0.00381833	0.033247	1433
GO:2000484	positive regulation of interleukin-8 secretion	14	0.766083	1.77017	0.00382448	0.0332506	2028
GO:0032494	response to peptidoglycan	11	0.806072	1.75069	0.00386179	0.0334746	1557
GO:0070372	regulation of ERK1 and ERK2 cascade	256	0.366751	1.39788	0.00391304	0.0338594	2097
GO:0043550	regulation of lipid kinase activity	48	0.564427	1.6911	0.00392238	0.0338594	2339
GO:0002474	antigen processing and presentation of peptide antigen via MHC class I	91	0.485255	1.62698	0.00393375	0.0338594	2564
GO:0051209	release of sequestered calcium ion into cytosol	90	0.484399	1.62044	0.00393538	0.0338594	2676
GO:0031640	killing of cells of other organism	32	0.628589	1.74128	0.00401526	0.0343432	1555
GO:0044364	disruption of cells of other organism	32	0.628589	1.74128	0.00401526	0.0343432	1555
GO:0035637	multicellular organismal signaling	140	-0.441352	-1.53375	0.0040153	0.0343432	1851
GO:0010224	response to UV-B	18	0.723372	1.76159	0.00406752	0.034614	1702
GO:0035455	response to interferon-alpha	20	0.701279	1.75193	0.00407	0.034614	2502
GO:0002347	response to tumor cell	19	0.711141	1.75506	0.00407083	0.034614	1400
GO:0050848	regulation of calcium-mediated signaling	69	0.512052	1.63852	0.00412967	0.0350629	2647
GO:0051282	regulation of sequestering of calcium ion	91	0.484248	1.6236	0.00414079	0.0351059	2676
GO:0021772	olfactory bulb development	28	-0.659228	-1.73356	0.00417495	0.0353438	591
GO:1901222	regulation of NIK/NF-kappaB signaling	54	0.537182	1.6472	0.00432633	0.036572	3600
GO:0021879	forebrain neuron differentiation	39	-0.594612	-1.67919	0.00433583	0.0365989	1227
GO:0009620	response to fungus	30	0.629097	1.72263	0.00443102	0.0372939	1443
GO:0048670	regulation of collateral sprouting	20	-0.70781	-1.7384	0.00452044	0.0379914	2687
GO:0030193	regulation of blood coagulation	68	0.512002	1.63317	0.00455204	0.0381463	2086
GO:1900046	regulation of hemostasis	68	0.512002	1.63317	0.00455204	0.0381463	2086
GO:0010970	transport along microtubule	141	-0.43808	-1.52281	0.0045854	0.0383152	4238
GO:0099111	microtubule-based transport	141	-0.43808	-1.52281	0.0045854	0.0383152	4238
GO:2000482	regulation of interleukin-8 secretion	22	0.6802	1.73781	0.00460829	0.0384511	2028
GO:0043552	positive regulation of phosphatidylinositol 3-kinase activity	29	0.631254	1.71503	0.00463149	0.0385891	2256
GO:0002507	tolerance induction	21	0.69399	1.74773	0.0046748	0.038894	1063
GO:0019369	arachidonic acid metabolic process	42	0.570819	1.66719	0.00471892	0.0392049	2000
GO:0034381	plasma lipoprotein particle clearance	41	0.576563	1.67712	0.00491803	0.0407531	2507
GO:0044458	motile cilium assembly	21	-0.696003	-1.72808	0.00491932	0.0407531	2197
GO:0045921	positive regulation of exocytosis	71	0.504627	1.62162	0.00496278	0.0409197	1548
GO:0042472	inner ear morphogenesis	84	-0.495905	-1.60399	0.00499712	0.0409197	1016
GO:0042035	regulation of cytokine biosynthetic process	84	0.482417	1.5906	0.00500104	0.0409197	1493
GO:0050804	modulation of chemical synaptic transmission	247	-0.385245	-1.42942	0.00500278	0.0409197	1820
GO:0099177	regulation of trans-synaptic signaling	247	-0.385245	-1.42942	0.00500278	0.0409197	1820
GO:0050920	regulation of chemotaxis	179	0.395284	1.4537	0.00501253	0.0409197	2286
GO:0042303	molting cycle	100	-0.46844	-1.55422	0.00501543	0.0409197	2532
GO:0042633	hair cycle	100	-0.46844	-1.55422	0.00501543	0.0409197	2532
GO:0045351	type I interferon biosynthetic process	10	0.808507	1.72397	0.00502412	0.0409197	1680
GO:0070673	response to interleukin-18	10	0.808356	1.72365	0.00502412	0.0409197	1284
GO:0006836	neurotransmitter transport	182	-0.41497	-1.48526	0.00513894	0.0417962	1720
GO:0048593	camera-type eye morphogenesis	90	-0.48584	-1.58622	0.0052184	0.0422647	1899
GO:0002230	positive regulation of defense response to virus by host	23	0.661975	1.70401	0.00523666	0.0423534	2761
GO:0044057	regulation of system process	383	-0.350416	-1.35138	0.00527465	0.0424958	1813
GO:0030198	extracellular matrix organization	310	0.346153	1.34409	0.00527821	0.0424958	2753
GO:0038110	interleukin-2-mediated signaling pathway	11	0.791877	1.71986	0.00528455	0.0424958	955
GO:0060143	positive regulation of syncytium formation by plasma membrane fusion	18	0.713966	1.73869	0.00528778	0.0424958	2658
GO:0048705	skeletal system morphogenesis	189	-0.408816	-1.47263	0.00529501	0.0424958	2618
GO:0007097	nuclear migration	19	-0.707754	-1.72138	0.00530556	0.0424958	169
GO:0042474	middle ear morphogenesis	19	-0.709456	-1.72551	0.00530556	0.0424958	2430
GO:0021988	olfactory lobe development	29	-0.64634	-1.71358	0.0053614	0.0427581	591
GO:0038083	peptidyl-tyrosine autophosphorylation	53	0.536524	1.63923	0.00536636	0.0427581	2332
GO:0002433	immune response-regulating cell surface receptor signaling pathway involved in phagocytosis	72	0.49684	1.60028	0.00537301	0.0427581	1185
GO:0038096	Fc-gamma receptor signaling pathway involved in phagocytosis	72	0.49684	1.60028	0.00537301	0.0427581	1185
GO:0050818	regulation of coagulation	71	0.503998	1.6196	0.00537634	0.0427581	2086
GO:2000177	regulation of neural precursor cell proliferation	66	-0.519145	-1.60968	0.00538255	0.0427581	1681
GO:0032816	positive regulation of natural killer cell activation	14	0.757025	1.74924	0.00543478	0.043114	1751
GO:2001056	positive regulation of cysteine-type endopeptidase activity	134	0.421168	1.49175	0.00544959	0.0431724	3572
GO:0051056	regulation of small GTPase mediated signal transduction	317	0.345638	1.34581	0.00547285	0.0432975	1916
GO:0002724	regulation of T cell cytokine production	20	0.694398	1.73474	0.00549451	0.0434096	1433
GO:0002495	antigen processing and presentation of peptide antigen via MHC class II	96	0.467929	1.5818	0.0055889	0.0440953	1131
GO:0002761	regulation of myeloid leukocyte differentiation	101	0.46192	1.57208	0.00560748	0.0441424	2094
GO:0071827	plasma lipoprotein particle organization	31	0.615444	1.69546	0.0056101	0.0441424	2524
GO:2000147	positive regulation of cell motility	432	0.332056	1.32714	0.00562683	0.0442141	2201
GO:0050921	positive regulation of chemotaxis	121	0.436459	1.52392	0.00564735	0.0443153	1873
GO:0033628	regulation of cell adhesion mediated by integrin	38	0.582464	1.66803	0.00567951	0.0444123	2647
GO:0001774	microglial cell activation	21	0.684664	1.72424	0.00569106	0.0444123	1998
GO:0042730	fibrinolysis	21	0.684608	1.7241	0.00569106	0.0444123	2287
GO:0071888	macrophage apoptotic process	11	0.790215	1.71625	0.00569106	0.0444123	1847
GO:0032616	interleukin-13 production	20	0.692302	1.72951	0.00569801	0.0444123	2379
GO:0050954	sensory perception of mechanical stimulus	113	-0.452531	-1.53006	0.00575595	0.0448037	1202
GO:0048608	reproductive structure development	367	-0.349974	-1.34541	0.00581607	0.045211	2362
GO:0061458	reproductive system development	370	-0.347732	-1.33726	0.00583516	0.0452767	2362
GO:0032645	regulation of granulocyte macrophage colony-stimulating factor production	12	0.779984	1.73254	0.00584795	0.0452767	2542
GO:0032823	regulation of natural killer cell differentiation	11	0.789681	1.71509	0.00589431	0.0455748	1751
GO:0021511	spinal cord patterning	17	-0.723978	-1.71769	0.00591483	0.0456725	1129
GO:0022600	digestive system process	66	0.507197	1.60893	0.00604167	0.0465281	2653
GO:0038061	NIK/NF-kappaB signaling	117	0.436611	1.51773	0.00604167	0.0465281	3380
GO:0036159	inner dynein arm assembly	14	-0.758195	-1.71265	0.00615812	0.047362	2569
GO:0030224	monocyte differentiation	32	0.613116	1.69842	0.00622365	0.0476131	1306
GO:1903131	mononuclear cell differentiation	32	0.613116	1.69842	0.00622365	0.0476131	1306
GO:0019886	antigen processing and presentation of exogenous peptide antigen via MHC class II	93	0.467548	1.57138	0.00622794	0.0476131	1131
GO:0002863	positive regulation of inflammatory response to antigenic stimulus	10	0.801703	1.70947	0.0062299	0.0476131	774
GO:0051208	sequestering of calcium ion	94	0.470061	1.58231	0.00623182	0.0476131	2676
GO:0042594	response to starvation	161	-0.417788	-1.47638	0.00628931	0.0479534	2591
GO:0021915	neural tube development	147	-0.426786	-1.49127	0.00629291	0.0479534	3814
GO:0033032	regulation of myeloid cell apoptotic process	25	0.650997	1.70579	0.00645812	0.0490834	1847
GO:1901739	regulation of myoblast fusion	16	0.721331	1.7166	0.00648561	0.0492278	2148
GO:0010469	regulation of signaling receptor activity	394	0.332332	1.31708	0.00649642	0.0492454	1649

## Sheet: Table S5
# Supplementary Table S5: Independent test between frequently mutated genes (> 10%) and DNAm age groups.
Hugo_Symbol	DNAmAge-ACC	DNAmAge-DEC	P	OR	CI.UP	CI.DN	FDR
TP53	2	11	0.00205045	0.112112	0.532067	0.0117818	0.0533118
HYDIN	6	12	0.0242503	0.312693	0.941046	0.0926243	0.274569
NIPBL	5	11	0.031681	0.285637	0.92948	0.0750848	0.274569
DYNC1H1	5	10	0.0538756	0.317755	1.06194	0.0823452	0.350191
FLG2	6	10	0.0708528	0.383825	1.21491	0.11045	0.368434
PIK3CA	33	32	0.103972	0.612438	1.13477	0.330065	0.450545
PTPN13	10	2	0.129777	3.57179	34.2731	0.736362	0.48203
PRKDC	14	5	0.228739	2.00082	7.35497	0.651605	0.601529
CREBBP	9	11	0.233335	0.528322	1.46909	0.184971	0.601529
MGA	10	3	0.250415	2.3587	13.6985	0.586023	0.601529
NAV3	10	11	0.254493	0.591244	1.6079	0.214795	0.601529
WDFY4	10	4	0.411799	1.75181	7.88967	0.486492	0.770349
HUWE1	15	14	0.420975	0.698382	1.6523	0.296659	0.770349
CDK12	12	5	0.444432	1.68947	6.33806	0.531202	0.770349
TENM1	12	5	0.444432	1.68947	6.33806	0.531202	0.770349
RYR2	19	10	0.548494	1.33773	3.38975	0.558931	0.808449
CSMD3	11	5	0.599543	1.53732	5.83989	0.47267	0.808449
MUC4	29	17	0.619527	1.20233	2.50217	0.592159	0.808449
DNAH6	12	6	0.621884	1.39345	4.69957	0.463274	0.808449
NSD1	12	6	0.621884	1.39345	4.69957	0.463274	0.808449
DMD	16	13	0.687647	0.817943	1.95379	0.348157	0.851373
NFE2L2	10	6	1	1.14436	3.97435	0.361665	1
ABCA12	10	7	1	0.970664	3.12486	0.319646	1
EP300	18	12	1	1.02429	2.46244	0.440072	1
FBXW7	17	11	1	1.05914	2.63552	0.44222	1
NOTCH1	10	7	1	0.970664	3.12486	0.319646	1

## Sheet: Table S6
# Supplementary Table S6: Differentially methylated probes in CpG islands identified by ChAMP between two DNAm age groups.
PID	logFC	AveExpr	P	FDR	DNAmAge-ACC_AVG	DNAmAge-DEC_AVG	deltaBeta	CHR	Gene	Feature	CGI
cg12373771	-0.2182	0.2857	4.19e-17	3.54e-12	0.3758	0.1576	-0.2182	22	CECR6	1stExon	island
cg07547549	-0.214	0.6444	6.13e-17	3.54e-12	0.7327	0.5187	-0.214	20	SLC12A5	Body	island
cg12307787	-0.253	0.2876	1.34e-14	5.17e-10	0.392	0.139	-0.253	20	KCNB1	TSS200	island
cg11131532	-0.2212	0.2275	4.95e-14	1.34e-09	0.3188	0.0976	-0.2212	20	KCNB1	TSS200	island
cg12392473	-0.2844	0.3721	5.81e-14	1.34e-09	0.4895	0.2051	-0.2844	20	KCNB1	TSS200	island
cg07846081	-0.2035	0.3022	1.12e-12	2.16e-08	0.3862	0.1827	-0.2035	3	CPNE4	TSS200	island
cg24871691	-0.1171	0.1295	3.41e-12	5.63e-08	0.1778	0.0607	-0.1171	12	PRMT8	Body	island
cg21787078	-0.1377	0.5868	4.92e-12	7.1e-08	0.6437	0.506	-0.1377	1	CSMD2	Body	island
cg02383785	-0.1737	0.3247	3.36e-11	3.83e-07	0.3964	0.2227	-0.1737	7		IGR	island
cg05583681	-0.1002	0.1367	3.4e-11	3.83e-07	0.178	0.0778	-0.1002	16	HSDL1	TSS1500	island
cg03545227	-0.1312	0.2404	3.86e-11	3.83e-07	0.2945	0.1633	-0.1312	2	PTPRN	Body	island
cg00976453	-0.1815	0.1597	3.98e-11	3.83e-07	0.2346	0.0531	-0.1815	20	KCNB1	TSS1500	island
cg02378847	-0.1586	0.2336	5.07e-11	4.5e-07	0.299	0.1405	-0.1586	15	ISLR2	5'UTR	island
cg01663603	-0.1989	0.2307	5.81e-11	4.78e-07	0.3127	0.1139	-0.1989	20	KCNB1	TSS200	island
cg24300475	-0.0924	0.117	6.39e-11	4.91e-07	0.1551	0.0627	-0.0924	12	PRMT8	Body	island
cg13448605	-0.1676	0.2856	7.42e-11	5.34e-07	0.3547	0.1872	-0.1676	1	RSPO1	1stExon	island
cg11685316	-0.1425	0.4657	7.87e-11	5.34e-07	0.5245	0.382	-0.1425	17	MFSD6L	5'UTR	island
cg19392831	-0.1047	0.5844	8.54e-11	5.47e-07	0.6276	0.5229	-0.1047	10	PRLHR	TSS1500	island
cg02268569	-0.1006	0.3387	1.05e-10	6.38e-07	0.3803	0.2796	-0.1006	16	SOX8	Body	island
cg12214908	-0.1498	0.3412	1.6e-10	9.24e-07	0.4031	0.2532	-0.1498	19	MEIS3	Body	island
cg15485728	-0.198	0.2522	1.77e-10	9.72e-07	0.3339	0.1359	-0.198	9	PRUNE2	TSS1500	island
cg12156672	-0.1615	0.2518	2.06e-10	1.08e-06	0.3185	0.157	-0.1615	2	CDK5R2	3'UTR	island
cg23934731	-0.1662	0.29	2.35e-10	1.18e-06	0.3586	0.1924	-0.1662	15		IGR	island
cg22597210	-0.1713	0.4015	3.12e-10	1.43e-06	0.4722	0.3008	-0.1713	19	C3P1	Body	island
cg13456654	-0.1602	0.6178	3.25e-10	1.43e-06	0.684	0.5237	-0.1602	19		IGR	island
cg00390775	-0.1503	0.1913	3.4e-10	1.43e-06	0.2533	0.1031	-0.1503	9	PRUNE2	TSS1500	island
cg14202338	-0.1321	0.6641	3.47e-10	1.43e-06	0.7186	0.5865	-0.1321	19	GIPC3	Body	island
cg04898695	-0.176	0.255	3.48e-10	1.43e-06	0.3277	0.1517	-0.176	1	CHD5	Body	island
cg04518195	-0.1218	0.6346	5.3e-10	2.07e-06	0.6849	0.5631	-0.1218	19	LRRC4B	3'UTR	island
cg01893629	-0.1491	0.8502	5.49e-10	2.07e-06	0.9117	0.7627	-0.1491	12		IGR	island
cg08273362	-0.1741	0.663	5.57e-10	2.07e-06	0.7349	0.5608	-0.1741	19	GRIN3B	Body	island
cg03789420	-0.1607	0.3465	6.22e-10	2.21e-06	0.4128	0.2521	-0.1607	1	CADM3	Body	island
cg23181554	-0.1646	0.5062	6.33e-10	2.21e-06	0.5741	0.4095	-0.1646	10		IGR	island
cg20863756	-0.1567	0.2556	6.59e-10	2.23e-06	0.3202	0.1635	-0.1567	12	C12orf53	5'UTR	island
cg01445809	-0.1202	0.106	8.67e-10	2.72e-06	0.1556	0.0354	-0.1202	20	KCNB1	TSS1500	island
cg10176110	-0.1604	0.4475	8.7e-10	2.72e-06	0.5137	0.3533	-0.1604	6	SMOC2	TSS200	island
cg11153529	-0.174	0.2283	8.71e-10	2.72e-06	0.3001	0.1261	-0.174	10	OGDHL	TSS200	island
cg01866606	-0.1323	0.3546	9.6e-10	2.86e-06	0.4091	0.2769	-0.1323	2		IGR	island
cg11220663	-0.1435	0.3248	9.68e-10	2.86e-06	0.384	0.2405	-0.1435	2	ADD2	5'UTR	island
cg08540929	-0.1134	0.8922	1.04e-09	2.99e-06	0.939	0.8256	-0.1134	5		IGR	island
cg14510359	-0.1663	0.3814	1.12e-09	3.14e-06	0.45	0.2837	-0.1663	1	MMEL1	Body	island
cg05859777	-0.2007	0.3891	1.5e-09	4.11e-06	0.4719	0.2712	-0.2007	11	INS-IGF2	Body	island
cg09694722	-0.1274	0.232	1.53e-09	4.11e-06	0.2846	0.1572	-0.1274	11	INS-IGF2	Body	island
cg02305853	-0.1297	0.4215	1.61e-09	4.18e-06	0.475	0.3453	-0.1297	20	C20orf46	TSS1500	island
cg26714388	-0.1301	0.9084	1.63e-09	4.18e-06	0.9622	0.832	-0.1301	12		IGR	island
cg03200166	-0.1979	0.3751	1.82e-09	4.5e-06	0.4568	0.2589	-0.1979	11	SYT7	Body	island
cg14002754	-0.1302	0.8939	1.83e-09	4.5e-06	0.9477	0.8174	-0.1302	20	KCNQ2	Body	island
cg11572655	-0.1439	0.2294	1.89e-09	4.53e-06	0.2888	0.1449	-0.1439	3	CHST13	TSS200	island
cg12075720	-0.1932	0.2656	2.05e-09	4.83e-06	0.3453	0.1521	-0.1932	19	UNC13A	TSS200	island
cg27003849	-0.1586	0.1967	2.29e-09	5.24e-06	0.2621	0.1035	-0.1586	12	PRMT8	Body	island
cg03845626	-0.1337	0.3235	2.34e-09	5.24e-06	0.3786	0.245	-0.1337	16	SOX8	Body	island
cg18995143	-0.1261	0.3664	2.36e-09	5.24e-06	0.4185	0.2924	-0.1261	17	HRNBP3	5'UTR	island
cg05331791	-0.1933	0.7109	2.57e-09	5.58e-06	0.7907	0.5974	-0.1933	20	ZBTB46	Body	island
cg01328269	-0.0884	0.9264	2.66e-09	5.68e-06	0.9629	0.8744	-0.0884	19	UNC13A	Body	island
cg23753415	-0.1369	0.247	2.91e-09	6.11e-06	0.3035	0.1666	-0.1369	17	TMEM132E	Body	island
cg06102775	-0.1593	0.236	3.26e-09	6.57e-06	0.3017	0.1424	-0.1593	7		IGR	island
cg10946576	-0.192	0.6351	3.3e-09	6.57e-06	0.7143	0.5223	-0.192	20	KCNQ2	Body	island
cg20338386	-0.1366	0.7003	3.3e-09	6.57e-06	0.7567	0.6201	-0.1366	13		IGR	island
cg02907117	-0.1795	0.6618	3.53e-09	6.86e-06	0.7359	0.5564	-0.1795	12		IGR	island
cg14674720	-0.1512	0.253	3.57e-09	6.86e-06	0.3154	0.1642	-0.1512	2		IGR	island
cg18394178	-0.1361	0.7787	3.86e-09	7.21e-06	0.8349	0.6988	-0.1361	19	CACNA1A	Body	island
cg16241218	-0.1394	0.1812	4.01e-09	7.21e-06	0.2388	0.0994	-0.1394	3	CHST13	TSS200	island
cg09630437	-0.0767	0.1363	4.05e-09	7.21e-06	0.1679	0.0912	-0.0767	19	SLC39A3	TSS1500	island
cg01920578	-0.1404	0.3384	4.15e-09	7.21e-06	0.3963	0.2559	-0.1404	12	NELL2	Body	island
cg21222178	-0.1814	0.7279	4.18e-09	7.21e-06	0.8028	0.6213	-0.1814	19	UNC13A	Body	island
cg14745270	-0.2007	0.3989	4.24e-09	7.21e-06	0.4817	0.281	-0.2007	8	GOLSYN	1stExon	island
cg24692872	-0.1007	0.8706	4.25e-09	7.21e-06	0.9121	0.8114	-0.1007	1	TAS1R2	Body	island
cg05933904	-0.2116	0.3928	4.28e-09	7.21e-06	0.4802	0.2686	-0.2116	16	SOX8	1stExon	island
cg00508659	-0.0988	0.8926	4.31e-09	7.21e-06	0.9334	0.8346	-0.0988	16	CACNA1H	Body	island
cg15136870	-0.1115	0.2714	4.69e-09	7.63e-06	0.3174	0.2059	-0.1115	19	CRLF1	Body	island
cg17705066	-0.2006	0.6341	4.7e-09	7.63e-06	0.7169	0.5163	-0.2006	19	GIPC3	Body	island
cg11480800	-0.178	0.2801	5.15e-09	8.19e-06	0.3536	0.1756	-0.178	15	PYGO1	TSS200	island
cg06204735	-0.2282	0.4073	5.18e-09	8.19e-06	0.5014	0.2733	-0.2282	14	TMEM90A	TSS200	island
cg17080637	-0.1233	0.7311	5.5e-09	8.58e-06	0.782	0.6587	-0.1233	5		IGR	island
cg17037101	-0.1577	0.281	5.91e-09	8.92e-06	0.3461	0.1884	-0.1577	11	INS-IGF2	Body	island
cg05639405	-0.1344	0.1817	5.97e-09	8.92e-06	0.2371	0.1028	-0.1344	3	CHST13	TSS200	island
cg22901212	-0.1142	0.8086	6.01e-09	8.92e-06	0.8558	0.7416	-0.1142	19	GRIN3B	Body	island
cg27375056	-0.0898	0.6001	6.03e-09	8.92e-06	0.6372	0.5473	-0.0898	13	F7	Body	island
cg08158662	-0.0996	0.6703	6.2e-09	9.05e-06	0.7114	0.6118	-0.0996	12		IGR	island
cg06512316	-0.1159	0.6775	6.34e-09	9.14e-06	0.7253	0.6094	-0.1159	12		IGR	island
cg04059826	-0.0989	0.4171	6.48e-09	9.22e-06	0.4579	0.359	-0.0989	8	SCRT1	Body	island
cg26461965	-0.1146	0.627	6.92e-09	9.74e-06	0.6743	0.5597	-0.1146	12	GALNT9	Body	island
cg09103234	-0.1327	0.8172	7.34e-09	1.02e-05	0.872	0.7393	-0.1327	12	GPR133	Body	island
cg01255513	-0.1814	0.6932	7.53e-09	1.03e-05	0.768	0.5866	-0.1814	19	CACNA1A	Body	island
cg20397902	-0.1352	0.8528	7.95e-09	1.08e-05	0.9086	0.7734	-0.1352	16		IGR	island
cg16318768	-0.1422	0.2106	8.1e-09	1.09e-05	0.2693	0.127	-0.1422	5		IGR	island
cg03104309	-0.1312	0.8061	8.19e-09	1.09e-05	0.8603	0.729	-0.1312	19	LRRC4B	Body	island
cg23739862	-0.1548	0.3221	8.52e-09	1.12e-05	0.386	0.2312	-0.1548	12	PRMT8	1stExon	island
cg13787987	-0.1463	0.2126	8.87e-09	1.15e-05	0.273	0.1267	-0.1463	10	OGDHL	TSS200	island
cg10981464	-0.1716	0.3499	9.01e-09	1.15e-05	0.4207	0.2491	-0.1716	1	NTRK1	Body	island
cg23494533	-0.1181	0.815	9.22e-09	1.17e-05	0.8637	0.7456	-0.1181	22		IGR	island
cg19794207	-0.0807	0.3613	9.52e-09	1.18e-05	0.3946	0.3139	-0.0807	9	GRIN1	Body	island
cg12291380	-0.0655	0.9131	9.64e-09	1.18e-05	0.9401	0.8746	-0.0655	9	EXD3	Body	island
cg25385733	-0.1153	0.1765	9.78e-09	1.18e-05	0.2241	0.1088	-0.1153	2	MARCH4	TSS1500	island
cg08092830	-0.106	0.6751	9.84e-09	1.18e-05	0.7189	0.6128	-0.106	9	SOHLH1	TSS200	island
cg08821431	-0.1238	0.7601	9.84e-09	1.18e-05	0.8112	0.6874	-0.1238	12		IGR	island
cg02756845	-0.1245	0.2553	1.03e-08	1.23e-05	0.3067	0.1821	-0.1245	22	MAPK8IP2	TSS1500	island
cg09960202	-0.1217	0.405	1.09e-08	1.29e-05	0.4553	0.3335	-0.1217	12		IGR	island
cg16190478	-0.0943	0.4204	1.13e-08	1.31e-05	0.4593	0.365	-0.0943	21	TRPM2	Body	island
cg22995692	-0.171	0.4545	1.24e-08	1.43e-05	0.5251	0.3541	-0.171	5		IGR	island
cg20339650	-0.146	0.2725	1.32e-08	1.51e-05	0.3327	0.1868	-0.146	11	INS-IGF2	Body	island
cg16945128	-0.1081	0.766	1.44e-08	1.61e-05	0.8106	0.7026	-0.1081	20	KCNQ2	Body	island
cg23030278	-0.1169	0.2022	1.44e-08	1.61e-05	0.2505	0.1336	-0.1169	15	PYGO1	TSS200	island
cg04845649	0.1009	0.5338	1.52e-08	1.66e-05	0.4922	0.593	0.1009	16	HSF4	Body	island
cg13718729	-0.1289	0.2579	1.53e-08	1.66e-05	0.3111	0.1822	-0.1289	9	GRIN1	Body	island
cg25679864	-0.1614	0.7654	1.53e-08	1.66e-05	0.832	0.6706	-0.1614	10		IGR	island
cg14022022	-0.1255	0.2688	1.64e-08	1.77e-05	0.3206	0.1951	-0.1255	9	GRIN1	Body	island
cg08622677	-0.136	0.5106	1.75e-08	1.87e-05	0.5667	0.4307	-0.136	12	PRMT8	Body	island
cg04453050	-0.0763	0.2981	1.77e-08	1.87e-05	0.3296	0.2533	-0.0763	3	GRM2	TSS200	island
cg25848398	-0.1188	0.1774	1.83e-08	1.92e-05	0.2265	0.1077	-0.1188	2	C2orf72	Body	island
cg04605816	-0.1505	0.4953	1.84e-08	1.92e-05	0.5574	0.4069	-0.1505	20	KCNQ2	Body	island
cg11284196	-0.0835	0.3076	1.87e-08	1.93e-05	0.342	0.2586	-0.0835	19	SHANK1	Body	island
cg07749412	-0.1554	0.208	1.97e-08	2.01e-05	0.2721	0.1167	-0.1554	19	C3P1	Body	island
cg14225847	-0.0928	0.4627	1.99e-08	2.01e-05	0.501	0.4082	-0.0928	8	ARC	1stExon	island
cg26307359	-0.1883	0.2705	2.02e-08	2.01e-05	0.3482	0.1599	-0.1883	17	SEZ6	Body	island
cg10150592	-0.1053	0.2255	2.02e-08	2.01e-05	0.2689	0.1636	-0.1053	10		IGR	island
cg27328431	-0.1507	0.4882	2.28e-08	2.23e-05	0.5503	0.3997	-0.1507	21	TRPM2	Body	island
cg04574346	-0.157	0.3839	2.28e-08	2.23e-05	0.4487	0.2917	-0.157	12		IGR	island
cg00663575	-0.1155	0.6176	2.3e-08	2.23e-05	0.6652	0.5498	-0.1155	1	PRDM16	Body	island
cg12995800	-0.1616	0.2888	2.35e-08	2.26e-05	0.3555	0.1939	-0.1616	5	GLRA1	1stExon	island
cg00086346	-0.1318	0.464	2.43e-08	2.32e-05	0.5184	0.3867	-0.1318	19	ATCAY	Body	island
cg13700315	-0.0837	0.6598	2.47e-08	2.33e-05	0.6943	0.6106	-0.0837	12		IGR	island
cg17152981	-0.1074	0.4414	2.64e-08	2.48e-05	0.4857	0.3783	-0.1074	6	GPR6	TSS1500	island
cg25214902	-0.1259	0.5363	2.7e-08	2.5e-05	0.5883	0.4624	-0.1259	7		IGR	island
cg22200289	-0.1046	0.1814	2.72e-08	2.5e-05	0.2246	0.12	-0.1046	19	CHST8	5'UTR	island
cg20152891	-0.0963	0.1792	2.73e-08	2.5e-05	0.2189	0.1226	-0.0963	19	SLC17A7	Body	island
cg19721255	-0.1634	0.8224	2.84e-08	2.57e-05	0.8898	0.7264	-0.1634	8	BAI1	Body	island
cg16861076	-0.1597	0.2676	2.85e-08	2.57e-05	0.3335	0.1738	-0.1597	8	BLK	Body	island
cg07982896	-0.1368	0.8352	2.99e-08	2.66e-05	0.8917	0.7549	-0.1368	19	CACNA1A	Body	island
cg23738734	-0.0996	0.1569	3e-08	2.66e-05	0.198	0.0984	-0.0996	12	C12orf53	5'UTR	island
cg07339662	-0.1311	0.3395	3.03e-08	2.67e-05	0.3936	0.2625	-0.1311	7	UNCX	TSS1500	island
cg23527621	-0.1204	0.5284	3.08e-08	2.68e-05	0.578	0.4577	-0.1204	3	ECE2	Body	island
cg02259324	-0.1815	0.2998	3.09e-08	2.68e-05	0.3748	0.1932	-0.1815	15		IGR	island
cg00304185	-0.1159	0.3912	3.2e-08	2.73e-05	0.4391	0.3232	-0.1159	16	SOX8	Body	island
cg26369315	-0.1061	0.8522	3.21e-08	2.73e-05	0.896	0.7899	-0.1061	10	GPR123	Body	island
cg00112685	-0.1525	0.3046	3.22e-08	2.73e-05	0.3675	0.215	-0.1525	19	ELAVL3	Body	island
cg12066624	-0.0992	0.2048	3.33e-08	2.81e-05	0.2457	0.1465	-0.0992	4	LGI2	Body	island
cg23392501	-0.1751	0.2809	3.38e-08	2.82e-05	0.3531	0.178	-0.1751	15	ISLR2	5'UTR	island
cg07558455	-0.1684	0.2092	3.4e-08	2.83e-05	0.2787	0.1103	-0.1684	1	KANK4	5'UTR	island
cg08038219	-0.1372	0.502	3.46e-08	2.86e-05	0.5586	0.4215	-0.1372	20		IGR	island
cg16904636	-0.1379	0.6801	3.6e-08	2.95e-05	0.737	0.5992	-0.1379	7	RADIL	Body	island
cg13240385	-0.0764	0.1244	3.65e-08	2.97e-05	0.156	0.0796	-0.0764	12	PPP1R1A	TSS200	island
cg14996807	-0.1409	0.719	3.77e-08	3.04e-05	0.7771	0.6362	-0.1409	19	UNC13A	Body	island
cg00068155	-0.1769	0.4127	3.91e-08	3.13e-05	0.4856	0.3088	-0.1769	3	CPNE4	TSS1500	island
cg15831346	-0.0617	0.5908	3.97e-08	3.16e-05	0.6163	0.5546	-0.0617	1		IGR	island
cg17426146	-0.1138	0.8901	4.1e-08	3.24e-05	0.9371	0.8232	-0.1138	20	EEF1A2	Body	island
cg24578124	-0.1255	0.2583	4.14e-08	3.25e-05	0.31	0.1845	-0.1255	19	MADCAM1	Body	island
cg25264268	-0.1477	0.7032	4.19e-08	3.27e-05	0.7641	0.6165	-0.1477	19	SHC2	Body	island
cg13828227	-0.086	0.4873	4.24e-08	3.29e-05	0.5228	0.4368	-0.086	9	SH2D3C	Body	island
cg09079909	-0.1225	0.2542	4.4e-08	3.37e-05	0.3048	0.1823	-0.1225	7		IGR	island
cg24924560	-0.1403	0.2001	4.41e-08	3.37e-05	0.258	0.1177	-0.1403	5		IGR	island
cg03091752	-0.1371	0.2828	4.48e-08	3.4e-05	0.3394	0.2023	-0.1371	19	SHANK1	TSS1500	island
cg07801181	-0.0683	0.8749	4.55e-08	3.41e-05	0.9031	0.8348	-0.0683	16		IGR	island
cg06493994	-0.1383	0.3856	4.55e-08	3.41e-05	0.4427	0.3044	-0.1383	6	SCGN	1stExon	island
cg02049232	-0.0675	0.176	4.66e-08	3.47e-05	0.2038	0.1364	-0.0675	8	SCRT1	3'UTR	island
cg05283646	-0.1277	0.8675	4.76e-08	3.51e-05	0.9202	0.7925	-0.1277	8		IGR	island
cg19791043	-0.1579	0.6004	4.78e-08	3.51e-05	0.6655	0.5076	-0.1579	16	LOC146336	Body	island
cg02753903	-0.105	0.6597	4.81e-08	3.52e-05	0.703	0.598	-0.105	19	RYR1	Body	island
cg00338080	-0.1397	0.1681	5.09e-08	3.7e-05	0.2257	0.0861	-0.1397	7	SRRM3	Body	island
cg24580146	-0.1334	0.5376	5.29e-08	3.81e-05	0.5927	0.4593	-0.1334	17	DNAH2	Body	island
cg24573724	-0.1166	0.6862	5.68e-08	4.03e-05	0.7343	0.6178	-0.1166	5	ADAMTS16	Body	island
cg02948812	-0.0798	0.6648	5.71e-08	4.03e-05	0.6977	0.6179	-0.0798	10		IGR	island
cg05385163	-0.1442	0.3428	5.71e-08	4.03e-05	0.4023	0.2581	-0.1442	9	BARX1	1stExon	island
cg02735446	-0.1387	0.3391	5.73e-08	4.03e-05	0.3963	0.2576	-0.1387	14	VASH1	TSS1500	island
cg01649317	-0.0959	0.9155	5.77e-08	4.03e-05	0.9551	0.8592	-0.0959	16	JPH3	Body	island
cg21900078	-0.0995	0.5611	5.88e-08	4.09e-05	0.6021	0.5027	-0.0995	7	PTPRN2	Body	island
cg11701471	-0.1819	0.3315	5.94e-08	4.1e-05	0.4066	0.2247	-0.1819	8	OPRK1	5'UTR	island
cg23737575	-0.1083	0.7548	6.09e-08	4.18e-05	0.7995	0.6912	-0.1083	19		IGR	island
cg13829550	-0.1434	0.3518	6.16e-08	4.19e-05	0.411	0.2677	-0.1434	14	TMEM90A	TSS1500	island
cg07130265	-0.098	0.5227	6.18e-08	4.19e-05	0.5631	0.4651	-0.098	16		IGR	island
cg09792189	-0.0838	0.5312	6.32e-08	4.25e-05	0.5658	0.482	-0.0838	16	UMOD	Body	island
cg03709938	-0.1576	0.3376	6.39e-08	4.25e-05	0.4026	0.245	-0.1576	1	MMEL1	5'UTR	island
cg16620809	-0.1015	0.7417	6.41e-08	4.25e-05	0.7836	0.6821	-0.1015	19		IGR	island
cg07438452	-0.1854	0.7555	6.41e-08	4.25e-05	0.8321	0.6467	-0.1854	10	KNDC1	Body	island
cg18159323	-0.1231	0.8671	6.56e-08	4.32e-05	0.9178	0.7948	-0.1231	7	PTPRN2	Body	island
cg09997824	-0.0697	0.9032	6.68e-08	4.38e-05	0.932	0.8623	-0.0697	1		IGR	island
cg24863536	-0.156	0.2272	6.76e-08	4.41e-05	0.2916	0.1355	-0.156	7	SRRM3	Body	island
cg21321248	-0.1577	0.2817	6.91e-08	4.47e-05	0.3468	0.1891	-0.1577	7	KCNH2	1stExon	island
cg11840197	-0.1252	0.3407	6.94e-08	4.47e-05	0.3923	0.2672	-0.1252	20		IGR	island
cg22471075	-0.2096	0.6248	6.97e-08	4.47e-05	0.7113	0.5017	-0.2096	22		IGR	island
cg10358981	-0.1721	0.505	7.29e-08	4.65e-05	0.576	0.4039	-0.1721	13		IGR	island
cg05501426	-0.1033	0.3055	7.4e-08	4.69e-05	0.3481	0.2448	-0.1033	16		IGR	island
cg06703332	-0.0337	0.0821	7.47e-08	4.69e-05	0.096	0.0624	-0.0337	1		IGR	island
cg01250212	-0.1416	0.8266	7.51e-08	4.69e-05	0.8851	0.7435	-0.1416	19	GNG7	5'UTR	island
cg05958050	0.1377	0.2592	7.52e-08	4.69e-05	0.2023	0.3401	0.1377	16	MT1G	TSS1500	island
cg22912497	-0.1165	0.598	7.73e-08	4.8e-05	0.6461	0.5296	-0.1165	19	RYR1	Body	island
cg22533517	-0.1602	0.4599	7.84e-08	4.84e-05	0.5261	0.3658	-0.1602	1		IGR	island
cg02018902	-0.1244	0.2089	8.11e-08	4.95e-05	0.2603	0.1358	-0.1244	15	ANKRD34C	5'UTR	island
cg12598635	-0.1678	0.3215	8.14e-08	4.95e-05	0.3907	0.2229	-0.1678	4	CPLX1	5'UTR	island
cg09481927	-0.1252	0.8585	8.15e-08	4.95e-05	0.9101	0.7849	-0.1252	16	ZNF469	Body	island
cg03399905	-0.182	0.3398	8.29e-08	5e-05	0.4149	0.2329	-0.182	15	ANKRD34C	5'UTR	island
cg24536529	-0.1035	0.6895	8.32e-08	5e-05	0.7323	0.6288	-0.1035	16	RLTPR	Body	island
cg01820213	-0.1447	0.6244	8.37e-08	5.01e-05	0.6842	0.5395	-0.1447	14	KIF26A	Body	island
cg02115911	-0.1723	0.5413	8.61e-08	5.12e-05	0.6124	0.4401	-0.1723	21		IGR	island
cg01510380	-0.1017	0.8619	9.21e-08	5.45e-05	0.9038	0.8021	-0.1017	20	CHRNA4	Body	island
cg15921824	-0.0553	0.2752	9.47e-08	5.58e-05	0.298	0.2427	-0.0553	7		IGR	island
cg26864084	-0.1217	0.8137	9.57e-08	5.6e-05	0.864	0.7422	-0.1217	8		IGR	island
cg26571928	-0.1127	0.4072	9.63e-08	5.61e-05	0.4536	0.341	-0.1127	20		IGR	island
cg23693705	-0.0974	0.3222	9.79e-08	5.68e-05	0.3624	0.265	-0.0974	20	KCNQ2	Body	island
cg08316083	-0.1706	0.2725	9.84e-08	5.68e-05	0.3429	0.1723	-0.1706	19	ATP8B3	Body	island
cg24903887	-0.1482	0.3562	9.97e-08	5.71e-05	0.4173	0.2691	-0.1482	19		IGR	island
cg08567644	-0.1427	0.243	9.99e-08	5.71e-05	0.3019	0.1592	-0.1427	19	PTH2	3'UTR	island
cg12878812	-0.1168	0.5737	1.01e-07	5.72e-05	0.6219	0.5051	-0.1168	12	SRRM4	1stExon	island
cg12012383	-0.1043	0.6962	1.01e-07	5.72e-05	0.7393	0.6349	-0.1043	1	EPHA10	Body	island
cg14382923	-0.1137	0.739	1.02e-07	5.74e-05	0.7859	0.6722	-0.1137	7		IGR	island
cg03196666	-0.0858	0.3938	1.03e-07	5.79e-05	0.4292	0.3434	-0.0858	1		IGR	island
cg14178347	-0.0934	0.5868	1.05e-07	5.86e-05	0.6254	0.532	-0.0934	7	PTPRN2	Body	island
cg00053373	-0.1357	0.2388	1.07e-07	5.94e-05	0.2948	0.1591	-0.1357	17	ATP1B2	1stExon	island
cg09635053	-0.2041	0.3455	1.08e-07	5.94e-05	0.4297	0.2257	-0.2041	16	SOX8	1stExon	island
cg06598091	-0.1965	0.4313	1.09e-07	5.98e-05	0.5124	0.3159	-0.1965	12		IGR	island
cg06839631	-0.1116	0.1411	1.11e-07	6.06e-05	0.1872	0.0755	-0.1116	10		IGR	island
cg20339230	-0.1457	0.3047	1.12e-07	6.1e-05	0.3649	0.2192	-0.1457	15	ST8SIA2	1stExon	island
cg10092878	-0.1217	0.1908	1.13e-07	6.1e-05	0.241	0.1193	-0.1217	7	MLXIPL	1stExon	island
cg00410600	-0.1112	0.2457	1.14e-07	6.1e-05	0.2916	0.1804	-0.1112	8	SCRT1	3'UTR	island
cg00065935	-0.1604	0.32	1.14e-07	6.1e-05	0.3862	0.2259	-0.1604	3	STXBP5L	1stExon	island
cg22847391	-0.0503	0.1273	1.17e-07	6.21e-05	0.148	0.0977	-0.0503	5		IGR	island
cg20247455	-0.1121	0.7157	1.17e-07	6.21e-05	0.762	0.6498	-0.1121	22		IGR	island
cg00997378	-0.1357	0.7392	1.18e-07	6.27e-05	0.7952	0.6595	-0.1357	5	SLC6A3	5'UTR	island
cg06027843	-0.0946	0.1282	1.2e-07	6.33e-05	0.1672	0.0726	-0.0946	10		IGR	island
cg02973644	-0.0875	0.8685	1.21e-07	6.33e-05	0.9047	0.8171	-0.0875	7	PTPRN2	Body	island
cg01097384	-0.1395	0.4708	1.21e-07	6.34e-05	0.5283	0.3888	-0.1395	11		IGR	island
cg00276788	-0.0554	0.8906	1.22e-07	6.34e-05	0.9135	0.8581	-0.0554	19	RYR1	Body	island
cg18448695	-0.1013	0.8951	1.24e-07	6.41e-05	0.9369	0.8356	-0.1013	20		IGR	island
cg08812266	-0.138	0.6946	1.24e-07	6.41e-05	0.7515	0.6135	-0.138	12		IGR	island
cg06338376	-0.1455	0.6594	1.26e-07	6.44e-05	0.7195	0.574	-0.1455	20		IGR	island
cg04441477	-0.1692	0.3819	1.27e-07	6.49e-05	0.4517	0.2825	-0.1692	16	CACNG3	1stExon	island
cg08641445	-0.0944	0.4947	1.29e-07	6.54e-05	0.5337	0.4393	-0.0944	16		IGR	island
cg23397955	-0.1136	0.338	1.32e-07	6.67e-05	0.3849	0.2712	-0.1136	15		IGR	island
cg08857144	-0.1564	0.2715	1.34e-07	6.75e-05	0.3361	0.1796	-0.1564	2	ADD2	TSS200	island
cg00523450	-0.0309	0.0964	1.38e-07	6.89e-05	0.1092	0.0783	-0.0309	10		IGR	island
cg19438674	-0.1729	0.3807	1.39e-07	6.89e-05	0.452	0.2791	-0.1729	10	GRID1	Body	island
cg13586599	-0.1451	0.5745	1.39e-07	6.89e-05	0.6344	0.4892	-0.1451	6	SCGN	TSS200	island
cg21899500	-0.0957	0.4664	1.39e-07	6.89e-05	0.5059	0.4102	-0.0957	3	GRM2	TSS1500	island
cg00501467	-0.1126	0.3692	1.41e-07	6.94e-05	0.4157	0.3031	-0.1126	6	PHACTR1	Body	island
cg24788333	-0.1018	0.8726	1.41e-07	6.94e-05	0.9146	0.8128	-0.1018	7		IGR	island
cg08451243	-0.106	0.7306	1.44e-07	6.98e-05	0.7744	0.6683	-0.106	11	MUC5B	Body	island
cg01003961	-0.1346	0.2403	1.44e-07	6.98e-05	0.2958	0.1612	-0.1346	7	SP8	Body	island
cg10836392	-0.1252	0.3281	1.44e-07	6.98e-05	0.3797	0.2546	-0.1252	22	SULT4A1	1stExon	island
cg13145670	-0.091	0.7627	1.46e-07	7.05e-05	0.8002	0.7092	-0.091	17		IGR	island
cg03262554	-0.1538	0.5205	1.47e-07	7.05e-05	0.584	0.4302	-0.1538	9		IGR	island
cg03264526	-0.0884	0.3838	1.53e-07	7.25e-05	0.4203	0.3319	-0.0884	5		IGR	island
cg07671586	-0.1746	0.4336	1.53e-07	7.25e-05	0.5056	0.331	-0.1746	3	CPNE4	TSS1500	island
cg07679230	-0.116	0.5134	1.53e-07	7.25e-05	0.5612	0.4452	-0.116	19	GIPC3	Body	island
cg00750428	-0.1084	0.4288	1.53e-07	7.25e-05	0.4735	0.3651	-0.1084	12		IGR	island
cg00468146	-0.0999	0.1879	1.55e-07	7.29e-05	0.2292	0.1293	-0.0999	6	ID4	1stExon	island
cg01226265	-0.1514	0.2909	1.56e-07	7.29e-05	0.3534	0.202	-0.1514	18	FAM69C	Body	island
cg02756106	-0.2042	0.4882	1.57e-07	7.29e-05	0.5725	0.3683	-0.2042	12	NELL2	Body	island
cg04283815	-0.0974	0.4278	1.57e-07	7.29e-05	0.468	0.3706	-0.0974	10	GPR123	3'UTR	island
cg18432414	-0.0863	0.4825	1.58e-07	7.29e-05	0.5181	0.4318	-0.0863	17	MFSD6L	5'UTR	island
cg25352328	-0.1612	0.4328	1.58e-07	7.29e-05	0.4994	0.3381	-0.1612	5	GLRA1	TSS1500	island
cg25152136	-0.1597	0.2365	1.6e-07	7.32e-05	0.3024	0.1427	-0.1597	3	CLSTN2	Body	island
cg04727521	-0.1374	0.5039	1.6e-07	7.32e-05	0.5606	0.4232	-0.1374	16		IGR	island
cg19628469	-0.1273	0.6604	1.61e-07	7.32e-05	0.7129	0.5857	-0.1273	19	ELANE	Body	island
cg13548361	-0.1224	0.2499	1.61e-07	7.32e-05	0.3004	0.178	-0.1224	10	PSD	TSS200	island
cg19002337	-0.1086	0.1253	1.62e-07	7.32e-05	0.1701	0.0615	-0.1086	11	INS-IGF2	Body	island
cg24347663	-0.1565	0.2664	1.67e-07	7.53e-05	0.331	0.1745	-0.1565	2	ADD2	TSS200	island
cg10943458	-0.1682	0.2857	1.7e-07	7.65e-05	0.3551	0.1869	-0.1682	3	STXBP5L	1stExon	island
cg17754473	-0.1267	0.8561	1.73e-07	7.74e-05	0.9084	0.7817	-0.1267	4	CPLX1	Body	island
cg02988117	-0.0767	0.934	1.79e-07	7.96e-05	0.9656	0.889	-0.0767	20		IGR	island
cg05479416	-0.086	0.4218	1.79e-07	7.96e-05	0.4573	0.3712	-0.086	16	CACNA1H	Body	island
cg21530890	-0.1752	0.3796	1.83e-07	8.05e-05	0.4519	0.2766	-0.1752	16	SOX8	1stExon	island
cg02604524	-0.193	0.3996	1.83e-07	8.05e-05	0.4792	0.2862	-0.193	3	CCDC48	1stExon	island
cg08831999	-0.1151	0.1371	1.86e-07	8.14e-05	0.1846	0.0694	-0.1151	22	LOC648691	TSS200	island
cg25433624	-0.1411	0.2506	1.87e-07	8.16e-05	0.3088	0.1677	-0.1411	20	PPP1R16B	5'UTR	island
cg08872321	-0.0989	0.8494	1.9e-07	8.27e-05	0.8903	0.7914	-0.0989	8		IGR	island
cg14157066	-0.0651	0.2194	1.91e-07	8.28e-05	0.2462	0.1811	-0.0651	11		IGR	island
cg01202197	-0.1139	0.2614	1.92e-07	8.29e-05	0.3084	0.1945	-0.1139	17	FADS6	TSS1500	island
cg08886020	-0.1352	0.5822	1.93e-07	8.32e-05	0.638	0.5028	-0.1352	16		IGR	island
cg08715791	-0.1277	0.195	1.99e-07	8.52e-05	0.2477	0.12	-0.1277	11	NPAS4	Body	island
cg14091208	-0.0792	0.2492	1.99e-07	8.52e-05	0.2819	0.2027	-0.0792	3	CCDC48	Body	island
cg21492882	-0.0766	0.3662	2.02e-07	8.58e-05	0.3979	0.3212	-0.0766	5	SLC6A19	TSS200	island
cg04414675	-0.1	0.8655	2.04e-07	8.58e-05	0.9067	0.8068	-0.1	7	PTPRN2	Body	island
cg27239157	-0.1139	0.1994	2.04e-07	8.58e-05	0.2464	0.1325	-0.1139	3	MCF2L2	5'UTR	island
cg24366657	-0.1156	0.1386	2.04e-07	8.58e-05	0.1863	0.0706	-0.1156	11	INS-IGF2	Body	island
cg21551253	-0.141	0.5475	2.05e-07	8.58e-05	0.6057	0.4647	-0.141	12		IGR	island
cg06471402	-0.1055	0.2806	2.06e-07	8.6e-05	0.3241	0.2186	-0.1055	16	CDH15	Body	island
cg03856470	-0.057	0.2477	2.07e-07	8.6e-05	0.2712	0.2142	-0.057	16		IGR	island
cg11033273	-0.0701	0.1768	2.08e-07	8.64e-05	0.2057	0.1356	-0.0701	11	LDLRAD3	Body	island
cg12432010	-0.1263	0.4476	2.14e-07	8.84e-05	0.4997	0.3734	-0.1263	12	IQSEC3	1stExon	island
cg23748737	-0.1025	0.1875	2.15e-07	8.84e-05	0.2298	0.1273	-0.1025	22	SCARF2	Body	island
cg11325573	-0.0817	0.3254	2.15e-07	8.84e-05	0.3591	0.2774	-0.0817	5	SLC6A19	TSS1500	island
cg17507361	-0.0527	0.9454	2.17e-07	8.88e-05	0.9672	0.9145	-0.0527	5		IGR	island
cg27108629	-0.1208	0.5625	2.19e-07	8.92e-05	0.6123	0.4915	-0.1208	12		IGR	island
cg08450965	-0.1006	0.55	2.2e-07	8.94e-05	0.5915	0.4909	-0.1006	21		IGR	island
cg10034890	-0.1935	0.4177	2.22e-07	9e-05	0.4976	0.3041	-0.1935	2	DNER	Body	island
cg02722188	-0.1316	0.1992	2.27e-07	9.16e-05	0.2535	0.1219	-0.1316	4	PDGFRA	5'UTR	island
cg07472704	-0.1658	0.5807	2.31e-07	9.28e-05	0.6492	0.4833	-0.1658	13	F7	Body	island
cg26060489	-0.0938	0.2577	2.35e-07	9.42e-05	0.2965	0.2026	-0.0938	6		IGR	island
cg04309194	-0.0853	0.4506	2.41e-07	9.61e-05	0.4858	0.4006	-0.0853	5	SLC6A19	TSS200	island
cg25614094	-0.1888	0.3431	2.42e-07	9.64e-05	0.421	0.2322	-0.1888	8	OPRK1	TSS200	island
cg05076914	-0.131	0.4383	2.49e-07	9.86e-05	0.4923	0.3614	-0.131	6	SMOC2	Body	island
cg06094238	-0.1381	0.5829	2.49e-07	9.86e-05	0.6399	0.5018	-0.1381	7	PTPRN2	Body	island
cg08847173	-0.1606	0.2471	2.56e-07	0.000100906	0.3134	0.1528	-0.1606	1	NKAIN1	Body	island
cg02268750	-0.064	0.3961	2.57e-07	0.000101005	0.4225	0.3585	-0.064	19		IGR	island
cg00580715	-0.1272	0.7746	2.62e-07	0.000102373	0.8271	0.7	-0.1272	10		IGR	island
cg23906459	-0.1278	0.2794	2.63e-07	0.000102373	0.3322	0.2044	-0.1278	8		IGR	island
cg07752820	-0.0582	0.8871	2.66e-07	0.000103238	0.9111	0.8529	-0.0582	8		IGR	island
cg03221366	-0.1224	0.8767	2.67e-07	0.000103374	0.9272	0.8049	-0.1224	12		IGR	island
cg09275667	-0.1169	0.2255	2.69e-07	0.000103836	0.2737	0.1568	-0.1169	15	PYGO1	TSS200	island
cg01230796	-0.1663	0.3782	2.7e-07	0.000103836	0.4468	0.2805	-0.1663	6	SCGN	1stExon	island
cg05239360	-0.0969	0.4769	2.74e-07	0.000104802	0.5169	0.4199	-0.0969	19	ACPT	Body	island
cg13779907	-0.1006	0.4838	2.74e-07	0.000104802	0.5253	0.4247	-0.1006	1	EPHA10	Body	island
cg05572504	-0.1022	0.4655	2.75e-07	0.000104817	0.5077	0.4055	-0.1022	16		IGR	island
cg07271264	-0.1559	0.6233	2.77e-07	0.000105166	0.6877	0.5318	-0.1559	11	MYOD1	TSS200	island
cg21544698	-0.1098	0.8479	2.81e-07	0.000106312	0.8932	0.7834	-0.1098	12	RIMBP2	Body	island
cg25604883	-0.1114	0.4273	2.83e-07	0.000106414	0.4733	0.3619	-0.1114	1	AK5	TSS1500	island
cg16889427	-0.0483	0.7061	2.83e-07	0.000106414	0.726	0.6777	-0.0483	10	FANK1	TSS1500	island
cg10000139	-0.0932	0.5013	2.88e-07	0.000107752	0.5398	0.4466	-0.0932	19	ZFR2	3'UTR	island
cg15809633	-0.1287	0.5285	2.89e-07	0.000107752	0.5816	0.4529	-0.1287	13	F7	Body	island
cg01677601	-0.0121	0.0306	2.9e-07	0.000107968	0.0356	0.0234	-0.0121	11	PARVA	Body	island
cg06008724	-0.1423	0.2445	2.91e-07	0.000108094	0.3032	0.1609	-0.1423	22	PHF21B	Body	island
cg00966398	-0.1193	0.2758	2.93e-07	0.000108427	0.325	0.2057	-0.1193	12	PRMT8	Body	island
cg19179801	-0.1434	0.335	3.01e-07	0.000111015	0.3941	0.2507	-0.1434	17	STAC2	1stExon	island
cg02796638	-0.1029	0.8727	3.04e-07	0.000111188	0.9151	0.8122	-0.1029	7		IGR	island
cg12040830	-0.1901	0.3759	3.05e-07	0.000111188	0.4544	0.2643	-0.1901	11	NCAM1	Body	island
cg03907855	-0.1107	0.7978	3.05e-07	0.000111188	0.8435	0.7327	-0.1107	8		IGR	island
cg22263793	-0.0582	0.065	3.09e-07	0.000112547	0.0891	0.0308	-0.0582	19		IGR	island
cg07570573	-0.1592	0.3074	3.21e-07	0.000116445	0.3731	0.2139	-0.1592	10		IGR	island
cg05723825	-0.1089	0.5382	3.3e-07	0.000119215	0.5831	0.4742	-0.1089	2	TEKT4	1stExon	island
cg05448721	-0.1761	0.3284	3.49e-07	0.000125807	0.4011	0.225	-0.1761	7		IGR	island
cg07263694	-0.1053	0.6803	3.5e-07	0.00012585	0.7238	0.6185	-0.1053	12	CUX2	Body	island
cg16831573	-0.1195	0.3233	3.54e-07	0.000126672	0.3726	0.2531	-0.1195	2	CDK5R2	1stExon	island
cg23850904	-0.1724	0.4873	3.57e-07	0.000127392	0.5584	0.386	-0.1724	19	CNTD2	Body	island
cg20129113	-0.1644	0.7517	3.58e-07	0.000127392	0.8196	0.6551	-0.1644	11	BRSK2	Body	island
cg03526902	-0.1068	0.8187	3.6e-07	0.00012789	0.8627	0.7559	-0.1068	22		IGR	island
cg04936274	-0.1115	0.8068	3.64e-07	0.000128731	0.8528	0.7413	-0.1115	10		IGR	island
cg26686277	-0.1504	0.2602	3.66e-07	0.000129033	0.3223	0.1719	-0.1504	11	CCKBR	1stExon	island
cg02159381	-0.1187	0.3136	3.69e-07	0.000129886	0.3626	0.2439	-0.1187	11	BSX	TSS200	island
cg24185055	-0.1159	0.7179	3.71e-07	0.000130143	0.7658	0.6499	-0.1159	11	MUC5B	Body	island
cg23045719	-0.1278	0.1444	3.73e-07	0.000130143	0.1972	0.0693	-0.1278	1	NT5C1A	1stExon	island
cg10109215	-0.0394	0.1216	3.74e-07	0.000130143	0.1378	0.0985	-0.0394	20	C20orf160	Body	island
cg08311610	-0.1361	0.2322	3.74e-07	0.000130143	0.2884	0.1523	-0.1361	5	PDE8B	1stExon	island
cg07169873	-0.1403	0.2998	3.78e-07	0.000130823	0.3578	0.2174	-0.1403	17	MIR1253	TSS1500	island
cg03863591	-0.0722	0.176	3.8e-07	0.000131234	0.2058	0.1336	-0.0722	4		IGR	island
cg07765161	-0.0954	0.1571	3.81e-07	0.000131286	0.1965	0.1011	-0.0954	7	UNCX	TSS1500	island
cg07908805	-0.1139	0.8541	3.83e-07	0.000131327	0.9011	0.7872	-0.1139	19	SHC2	Body	island
cg13870990	-0.043	0.1526	3.84e-07	0.000131327	0.1704	0.1274	-0.043	18	DSC2	TSS200	island
cg24465674	-0.1245	0.1672	3.96e-07	0.000135122	0.2186	0.0941	-0.1245	4	HELT	TSS1500	island
cg06769918	-0.0964	0.4141	3.97e-07	0.000135122	0.4539	0.3575	-0.0964	6	PHACTR1	Body	island
cg14123232	-0.101	0.1911	3.98e-07	0.000135122	0.2328	0.1318	-0.101	2		IGR	island
cg27647384	-0.1826	0.3625	4e-07	0.000135148	0.4378	0.2552	-0.1826	19	SYT5	5'UTR	island
cg20546570	-0.0973	0.456	4.01e-07	0.000135148	0.4962	0.3989	-0.0973	22		IGR	island
cg10402222	-0.1249	0.7651	4.06e-07	0.000136202	0.8167	0.6918	-0.1249	8		IGR	island
cg24701809	0.0402	0.0448	4.06e-07	0.000136202	0.0282	0.0684	0.0402	6	HIST1H2AG	1stExon	island
cg19240637	-0.0805	0.3062	4.08e-07	0.000136298	0.3394	0.2589	-0.0805	2	RNF144A	Body	island
cg05757654	-0.0642	0.0863	4.09e-07	0.000136298	0.1127	0.0486	-0.0642	1	NPPB	TSS1500	island
cg26470670	-0.0703	0.7448	4.11e-07	0.000136678	0.7738	0.7035	-0.0703	16	CACNA1H	Body	island
cg26802291	-0.1369	0.2037	4.15e-07	0.000137646	0.2602	0.1233	-0.1369	19	HAPLN4	Body	island
cg02716302	-0.1151	0.5938	4.18e-07	0.000138081	0.6413	0.5262	-0.1151	4		IGR	island
cg02512108	-0.105	0.3693	4.21e-07	0.000138657	0.4126	0.3076	-0.105	7		IGR	island
cg04838249	-0.1103	0.8127	4.22e-07	0.000138657	0.8582	0.7479	-0.1103	12		IGR	island
cg15542657	-0.1274	0.189	4.23e-07	0.000138674	0.2416	0.1142	-0.1274	12	PPP1R1A	5'UTR	island
cg27317127	-0.126	0.6266	4.25e-07	0.000138953	0.6786	0.5526	-0.126	4	JAKMIP1	Body	island
cg23937382	-0.0888	0.546	4.28e-07	0.000139014	0.5826	0.4938	-0.0888	19	ZSCAN1	Body	island
cg02326568	-0.1937	0.4515	4.29e-07	0.000139014	0.5314	0.3377	-0.1937	5		IGR	island
cg19332452	-0.079	0.4237	4.29e-07	0.000139014	0.4563	0.3773	-0.079	19	RTBDN	Body	island
cg24924091	-0.1383	0.1571	4.33e-07	0.000139452	0.2142	0.0759	-0.1383	19	COMP	Body	island
cg13845147	-0.1381	0.1898	4.35e-07	0.000139452	0.2468	0.1087	-0.1381	19		IGR	island
cg10703786	-0.0867	0.7511	4.35e-07	0.000139452	0.7869	0.7002	-0.0867	7		IGR	island
cg22043588	-0.1097	0.4225	4.35e-07	0.000139452	0.4677	0.3581	-0.1097	11	USH1C	Body	island
cg18740429	-0.1541	0.7369	4.37e-07	0.000139627	0.8005	0.6464	-0.1541	10		IGR	island
cg10786876	-0.1592	0.8008	4.39e-07	0.000139654	0.8665	0.7074	-0.1592	20	EEF1A2	Body	island
cg12792180	-0.128	0.2844	4.39e-07	0.000139654	0.3372	0.2092	-0.128	17	HRNBP3	5'UTR	island
cg27091617	-0.117	0.6697	4.43e-07	0.000140412	0.718	0.601	-0.117	4	JAKMIP1	5'UTR	island
cg01773689	-0.1312	0.7804	4.49e-07	0.000141964	0.8346	0.7034	-0.1312	1	PRDM16	3'UTR	island
cg18468219	-0.0103	0.0292	4.58e-07	0.000144268	0.0334	0.0231	-0.0103	16	MARVELD3	TSS200	island
cg17684765	-0.1533	0.6199	4.59e-07	0.000144283	0.6832	0.5299	-0.1533	2		IGR	island
cg09729848	-0.1394	0.2018	4.61e-07	0.000144526	0.2593	0.1199	-0.1394	5	ADAMTS2	Body	island
cg00980051	-0.1248	0.1775	4.63e-07	0.000144625	0.229	0.1042	-0.1248	2	DNER	TSS1500	island
cg07130601	-0.1239	0.8591	4.73e-07	0.000147485	0.9103	0.7864	-0.1239	7		IGR	island
cg07449450	-0.1258	0.1875	4.75e-07	0.000147692	0.2395	0.1136	-0.1258	11	USH1C	TSS200	island
cg22185100	-0.1536	0.3451	5e-07	0.000155061	0.4085	0.2549	-0.1536	20		IGR	island
cg05389266	-0.1076	0.6807	5.25e-07	0.000162501	0.7251	0.6175	-0.1076	7	PTPRN2	Body	island
cg14431699	-0.0656	0.0756	5.39e-07	0.000166183	0.1026	0.037	-0.0656	16		IGR	island
cg04768203	-0.1174	0.1523	5.4e-07	0.000166183	0.2008	0.0834	-0.1174	11	NPAS4	Body	island
cg06755992	-0.1243	0.2617	5.51e-07	0.000169141	0.3131	0.1887	-0.1243	3		IGR	island
cg09793172	-0.1132	0.2202	5.54e-07	0.000169613	0.2669	0.1537	-0.1132	1	KIF17	1stExon	island
cg10070260	-0.1614	0.2661	5.57e-07	0.000169951	0.3327	0.1713	-0.1614	15	ISLR2	5'UTR	island
cg02698013	-0.0541	0.7279	5.62e-07	0.000171044	0.7502	0.6961	-0.0541	9	CACNA1B	Body	island
cg03414318	-0.1987	0.4479	5.67e-07	0.000172076	0.5298	0.3312	-0.1987	20		IGR	island
cg00590912	-0.1013	0.7451	5.69e-07	0.000172369	0.7869	0.6856	-0.1013	19	ITGB1BP3	Body	island
cg00398130	-0.1515	0.6235	5.71e-07	0.000172554	0.686	0.5345	-0.1515	8	STMN2	Body	island
cg03514660	-0.1189	0.3283	5.82e-07	0.00017498	0.3774	0.2585	-0.1189	12		IGR	island
cg15213081	-0.1041	0.8271	5.83e-07	0.00017498	0.8701	0.766	-0.1041	19		IGR	island
cg06427821	-0.1259	0.8621	5.84e-07	0.00017498	0.9141	0.7882	-0.1259	16		IGR	island
cg21491340	-0.1255	0.8462	5.9e-07	0.000176499	0.898	0.7725	-0.1255	19	KCNN1	Body	island
cg18036235	-0.0915	0.2494	5.93e-07	0.000176816	0.2871	0.1956	-0.0915	19	DIRAS1	TSS1500	island
cg19389884	-0.1667	0.4725	5.96e-07	0.000177126	0.5413	0.3746	-0.1667	11		IGR	island
cg18561560	-0.0646	0.2574	5.99e-07	0.000177126	0.2841	0.2195	-0.0646	17	MFSD6L	TSS200	island
cg02840331	-0.0793	0.1994	5.99e-07	0.000177126	0.2321	0.1528	-0.0793	20		IGR	island
cg01023787	-0.1037	0.7934	6e-07	0.000177126	0.8362	0.7325	-0.1037	5	SLC6A18	Body	island
cg03474782	-0.1154	0.7209	6.08e-07	0.000178691	0.7685	0.6531	-0.1154	16	JPH3	Body	island
cg02867882	-0.0504	0.8726	6.09e-07	0.000178691	0.8934	0.843	-0.0504	16		IGR	island
cg14311597	-0.131	0.3388	6.25e-07	0.000183093	0.3929	0.2618	-0.131	17	MIR1253	TSS1500	island
cg12975790	-0.1329	0.3838	6.29e-07	0.000183565	0.4387	0.3058	-0.1329	17	BTBD17	Body	island
cg09405790	-0.1611	0.2813	6.3e-07	0.000183565	0.3478	0.1867	-0.1611	8	ANK1	Body	island
cg18217632	-0.1137	0.2758	6.32e-07	0.000183565	0.3227	0.209	-0.1137	12	PRMT8	Body	island
cg12193237	-0.0985	0.5923	6.37e-07	0.000184781	0.633	0.5345	-0.0985	19	ATCAY	Body	island
cg20760116	-0.1716	0.2607	6.41e-07	0.000185387	0.3316	0.1599	-0.1716	3		IGR	island
cg06737666	-0.1026	0.2455	6.47e-07	0.000186665	0.2878	0.1852	-0.1026	16		IGR	island
cg06218726	-0.0307	0.1019	6.5e-07	0.000186665	0.1146	0.0839	-0.0307	14	MIR203	TSS200	island
cg08461451	-0.1463	0.6148	6.51e-07	0.000186665	0.6751	0.5289	-0.1463	19	LINGO3	5'UTR	island
cg04131799	0.1515	0.42	6.52e-07	0.000186665	0.3575	0.509	0.1515	2		IGR	island
cg26584528	-0.1371	0.2908	6.64e-07	0.000189359	0.3474	0.2103	-0.1371	11	RASGRP2	TSS1500	island
cg15873673	-0.1255	0.2562	6.65e-07	0.000189359	0.3081	0.1825	-0.1255	12	WSCD2	5'UTR	island
cg11634198	-0.1301	0.5175	6.73e-07	0.000191265	0.5712	0.4411	-0.1301	17	NEUROD2	5'UTR	island
cg27094244	-0.1749	0.3584	6.77e-07	0.000192021	0.4306	0.2556	-0.1749	11	SYT7	Body	island
cg25499099	-0.0338	0.0765	7.03e-07	0.000198489	0.0904	0.0566	-0.0338	17	TNK1	5'UTR	island
cg25985263	-0.1034	0.614	7.04e-07	0.000198489	0.6567	0.5533	-0.1034	10	KNDC1	Body	island
cg03142364	-0.0558	0.8348	7.08e-07	0.000199186	0.8578	0.802	-0.0558	19	OR10H2	1stExon	island
cg25817244	-0.1368	0.4335	7.13e-07	0.000200016	0.49	0.3532	-0.1368	9	LAMC3	Body	island
cg02447229	-0.1033	0.1069	7.17e-07	0.00020085	0.1495	0.0462	-0.1033	6	TMEM181	TSS1500	island
cg13005999	-0.1699	0.493	7.26e-07	0.000202783	0.5631	0.3933	-0.1699	14		IGR	island
cg00056202	-0.0826	0.1445	7.32e-07	0.000203961	0.1786	0.0961	-0.0826	8		IGR	island
cg03394722	-0.1305	0.5947	7.42e-07	0.000206232	0.6486	0.5181	-0.1305	1		IGR	island
cg26094897	-0.1203	0.3346	7.44e-07	0.000206232	0.3843	0.264	-0.1203	12	TMEM233	1stExon	island
cg04177132	-0.0492	0.1831	7.45e-07	0.000206232	0.2034	0.1542	-0.0492	2	PSD4	Body	island
cg01061424	-0.0684	0.4142	7.49e-07	0.000206625	0.4424	0.374	-0.0684	12		IGR	island
cg05733135	-0.146	0.3599	7.57e-07	0.000208436	0.4201	0.2741	-0.146	11	BDNF	Body	island
cg06833732	-0.1502	0.3678	7.65e-07	0.000210198	0.4298	0.2796	-0.1502	5	CPLX2	5'UTR	island
cg20591472	-0.1153	0.2025	7.67e-07	0.000210222	0.2501	0.1348	-0.1153	1	SYPL2	TSS200	island
cg09062550	-0.1869	0.4313	7.69e-07	0.000210222	0.5084	0.3215	-0.1869	20	INSM1	1stExon	island
cg16415340	-0.1501	0.2674	7.85e-07	0.000214139	0.3294	0.1793	-0.1501	11	INS-IGF2	Body	island
cg21928701	-0.1799	0.3899	7.9e-07	0.0002151	0.4641	0.2843	-0.1799	19	LPPR3	TSS200	island
cg19768442	-0.1008	0.6934	7.96e-07	0.000215683	0.735	0.6342	-0.1008	20	KCNQ2	Body	island
cg13564889	-0.1274	0.154	7.97e-07	0.000215683	0.2066	0.0792	-0.1274	5	CPLX2	5'UTR	island
cg03679521	-0.1061	0.4289	7.98e-07	0.000215683	0.4727	0.3666	-0.1061	17	NEUROD2	5'UTR	island
cg12150994	-0.0947	0.897	8.13e-07	0.000219074	0.9361	0.8414	-0.0947	8		IGR	island
cg15656087	-0.0834	0.8756	8.2e-07	0.000220611	0.91	0.8266	-0.0834	20	CDH4	Body	island
cg22484822	-0.0891	0.8407	8.26e-07	0.00022159	0.8775	0.7884	-0.0891	6	GRM4	Body	island
cg01715525	-0.0734	0.8194	8.29e-07	0.000221637	0.8497	0.7763	-0.0734	14		IGR	island
cg24005949	-0.0465	0.8653	8.3e-07	0.000221637	0.8844	0.838	-0.0465	1	CSMD2	Body	island
cg03997663	-0.1375	0.3275	8.49e-07	0.000226212	0.3842	0.2468	-0.1375	4	HELT	TSS200	island
cg11293190	-0.1072	0.4134	8.55e-07	0.000227281	0.4576	0.3504	-0.1072	19	PLK5P	TSS1500	island
cg05113927	-0.1353	0.6781	8.64e-07	0.000229076	0.7339	0.5986	-0.1353	2	UCN	TSS200	island
cg16993975	-0.1276	0.3655	8.73e-07	0.000231129	0.4181	0.2906	-0.1276	1	KLHL17	TSS1500	island
cg15591426	-0.0682	0.7545	8.88e-07	0.000234385	0.7826	0.7144	-0.0682	10		IGR	island
cg08212438	-0.1079	0.7837	8.92e-07	0.000234873	0.8282	0.7203	-0.1079	16		IGR	island
cg07523753	-0.1317	0.4788	8.96e-07	0.000235447	0.5332	0.4014	-0.1317	1	FLJ42875	Body	island
cg22159514	-0.1488	0.224	9.04e-07	0.000236935	0.2855	0.1366	-0.1488	19	ELAVL3	Body	island
cg22043168	-0.1758	0.4215	9.17e-07	0.000239914	0.4941	0.3183	-0.1758	11	BDNF	Body	island
cg07184836	-0.1389	0.201	9.26e-07	0.000241185	0.2583	0.1194	-0.1389	12	TESC	Body	island
cg01427750	-0.1103	0.897	9.26e-07	0.000241185	0.9425	0.8322	-0.1103	12	GPR133	Body	island
cg16560811	-0.0935	0.1319	9.33e-07	0.000242424	0.1705	0.077	-0.0935	20		IGR	island
cg12585966	-0.1063	0.1159	9.38e-07	0.000243258	0.1598	0.0535	-0.1063	19	FAM129C	Body	island
cg07538239	-0.1066	0.8734	9.51e-07	0.000245896	0.9174	0.8108	-0.1066	11	BRSK2	Body	island
cg01582980	-0.1198	0.1984	9.67e-07	0.000249659	0.2478	0.1281	-0.1198	7	SP8	5'UTR	island
cg15562220	-0.1538	0.5673	9.9e-07	0.000254438	0.6308	0.477	-0.1538	6	SCGN	TSS200	island
cg22993667	-0.1044	0.8686	9.91e-07	0.000254438	0.9117	0.8072	-0.1044	10	GPR123	Body	island
cg20811659	-0.1103	0.2571	9.94e-07	0.000254438	0.3026	0.1924	-0.1103	17	CACNA1G	TSS1500	island
cg08670288	-0.1665	0.4168	9.95e-07	0.000254438	0.4855	0.319	-0.1665	10		IGR	island
cg13365752	-0.1155	0.3553	9.98e-07	0.000254766	0.403	0.2875	-0.1155	3		IGR	island
cg20585038	-0.1066	0.4843	1.06e-06	0.000268488	0.5283	0.4217	-0.1066	15		IGR	island
cg02691362	-0.106	0.886	1.06e-06	0.000268488	0.9298	0.8238	-0.106	7	ELFN1	3'UTR	island
cg18115406	-0.0982	0.2573	1.06e-06	0.000269197	0.2978	0.1997	-0.0982	9	LMX1B	TSS200	island
cg17703554	-0.129	0.7701	1.08e-06	0.000271869	0.8234	0.6944	-0.129	8	DCAF4L2	TSS200	island
cg26781726	-0.0443	0.1241	1.08e-06	0.000271869	0.1424	0.0981	-0.0443	12	LOC338799	Body	island
cg05637536	-0.126	0.3934	1.08e-06	0.000271869	0.4454	0.3194	-0.126	1	TDRD10	5'UTR	island
cg09410607	-0.116	0.1185	1.08e-06	0.000271869	0.1664	0.0504	-0.116	2	MARCH4	TSS1500	island
cg02987387	-0.0642	0.3749	1.08e-06	0.000271869	0.4014	0.3372	-0.0642	19	RYR1	Body	island
cg22551372	-0.0827	0.8931	1.09e-06	0.000273378	0.9272	0.8445	-0.0827	19	KCNN1	Body	island
cg27026045	-0.0924	0.7382	1.1e-06	0.000273378	0.7763	0.6839	-0.0924	8		IGR	island
cg12422450	-0.1624	0.3142	1.1e-06	0.000273378	0.3813	0.2188	-0.1624	14	CHGA	Body	island
cg04590323	-0.1403	0.2571	1.1e-06	0.000273769	0.315	0.1747	-0.1403	22		IGR	island
cg02763800	-0.1444	0.4543	1.11e-06	0.000274215	0.5139	0.3695	-0.1444	1		IGR	island
cg24029819	-0.1047	0.5008	1.11e-06	0.000274215	0.544	0.4393	-0.1047	7	PTPRN2	Body	island
cg20537640	-0.1109	0.1958	1.11e-06	0.000274215	0.2415	0.1307	-0.1109	12		IGR	island
cg26834950	-0.121	0.2396	1.11e-06	0.000274215	0.2895	0.1685	-0.121	14		IGR	island
cg09326345	-0.0124	0.034	1.13e-06	0.000276625	0.0392	0.0267	-0.0124	16	MARVELD3	TSS200	island
cg16909783	-0.0493	0.0954	1.13e-06	0.000276625	0.1157	0.0664	-0.0493	7		IGR	island
cg05379634	0.1314	0.6143	1.13e-06	0.000276625	0.5601	0.6914	0.1314	19	KLF16	Body	island
cg20422505	-0.1867	0.4638	1.13e-06	0.000276625	0.5408	0.3541	-0.1867	12	NELL2	Body	island
cg20519670	-0.0228	0.0717	1.14e-06	0.000276625	0.0812	0.0583	-0.0228	14	PLEKHG3	5'UTR	island
cg14548272	0.0971	0.5675	1.14e-06	0.000276625	0.5274	0.6245	0.0971	8	OSR2	5'UTR	island
cg06531624	-0.0981	0.5687	1.14e-06	0.000276625	0.6092	0.5111	-0.0981	16		IGR	island
cg13645481	-0.1042	0.4514	1.15e-06	0.000276625	0.4945	0.3902	-0.1042	19	NLRP4	Body	island
cg10364514	-0.0983	0.1351	1.15e-06	0.000276625	0.1757	0.0774	-0.0983	4	CPLX1	TSS1500	island
cg05182249	-0.1059	0.1856	1.15e-06	0.000276625	0.2293	0.1234	-0.1059	14	KCNK13	TSS200	island
cg05222794	-0.1065	0.3321	1.15e-06	0.000276625	0.3761	0.2696	-0.1065	20		IGR	island
cg23881278	-0.1623	0.4474	1.15e-06	0.000276625	0.5144	0.3521	-0.1623	11	DRD2	TSS1500	island
cg24809072	-0.1289	0.2239	1.15e-06	0.000276625	0.2771	0.1481	-0.1289	12	SRRM4	5'UTR	island
cg20189808	-0.1238	0.7035	1.16e-06	0.000277344	0.7546	0.6308	-0.1238	2	NEU4	Body	island
cg02989521	-0.1433	0.1999	1.16e-06	0.000277584	0.259	0.1157	-0.1433	11	ELMOD1	5'UTR	island
cg04154276	-0.1248	0.3178	1.16e-06	0.000277584	0.3693	0.2445	-0.1248	10	KIAA1217	5'UTR	island
cg00683156	-0.1152	0.139	1.17e-06	0.000278926	0.1865	0.0713	-0.1152	10	OGDHL	TSS200	island
cg08415838	-0.1051	0.2409	1.18e-06	0.000279256	0.2843	0.1791	-0.1051	15	ST8SIA2	TSS1500	island
cg02315940	-0.1514	0.3908	1.18e-06	0.000279257	0.4533	0.3019	-0.1514	3	CLSTN2	TSS200	island
cg21327235	-0.0699	0.2784	1.18e-06	0.000279503	0.3072	0.2373	-0.0699	17	DNAH2	Body	island
cg16549308	-0.1439	0.2044	1.19e-06	0.000279503	0.2638	0.1199	-0.1439	1	NID1	TSS1500	island
cg03400264	-0.105	0.6982	1.19e-06	0.000279503	0.7415	0.6365	-0.105	15		IGR	island
cg05422647	-0.133	0.3098	1.19e-06	0.000279503	0.3647	0.2316	-0.133	5	GLRA1	TSS1500	island
cg05327844	0.0645	0.8164	1.19e-06	0.000279503	0.7898	0.8542	0.0645	11		IGR	island
cg23914380	-0.0803	0.8701	1.2e-06	0.000281718	0.9032	0.8229	-0.0803	19	TBXA2R	Body	island
cg27348266	-0.0471	0.1671	1.21e-06	0.000281821	0.1866	0.1395	-0.0471	14		IGR	island
cg05369268	-0.1076	0.8711	1.21e-06	0.000282982	0.9155	0.8079	-0.1076	19	KCNN1	Body	island
cg06617456	-0.1642	0.4876	1.22e-06	0.000283362	0.5554	0.3912	-0.1642	8	PREX2	1stExon	island
cg05764628	-0.1152	0.2905	1.24e-06	0.000287144	0.338	0.2228	-0.1152	19	SPTBN4	Body	island
cg14326196	-0.1375	0.2194	1.24e-06	0.000287144	0.2762	0.1387	-0.1375	9	KIF12	5'UTR	island
cg17114692	-0.0683	0.8869	1.25e-06	0.000287943	0.915	0.8468	-0.0683	21		IGR	island
cg03419646	-0.1461	0.6841	1.25e-06	0.000287943	0.7444	0.5983	-0.1461	17	ABI3	Body	island
cg19352062	-0.1561	0.34	1.25e-06	0.000287943	0.4044	0.2483	-0.1561	8		IGR	island
cg11123744	-0.1427	0.3608	1.25e-06	0.000287943	0.4197	0.277	-0.1427	5	SLC6A19	TSS1500	island
cg06430753	-0.1067	0.3893	1.26e-06	0.000288012	0.4334	0.3267	-0.1067	5		IGR	island
cg08674255	-0.0909	0.8712	1.26e-06	0.000288012	0.9088	0.8178	-0.0909	16	CBFA2T3	5'UTR	island
cg06561329	-0.1361	0.3866	1.26e-06	0.000288012	0.4428	0.3067	-0.1361	22	CECR6	TSS1500	island
cg02082462	-0.054	0.1429	1.27e-06	0.000290522	0.1652	0.1111	-0.054	19	PRTN3	3'UTR	island
cg21290042	-0.1332	0.2989	1.28e-06	0.000290806	0.3539	0.2207	-0.1332	1	CNIH3	TSS200	island
cg14585700	-0.1345	0.2106	1.28e-06	0.000290806	0.2661	0.1316	-0.1345	9	PAX5	Body	island
cg00007326	-0.1233	0.8737	1.28e-06	0.000290806	0.9246	0.8012	-0.1233	19	CACNA1A	Body	island
cg19448780	-0.1028	0.5852	1.29e-06	0.000290806	0.6277	0.5248	-0.1028	13		IGR	island
cg22981628	-0.0872	0.1467	1.3e-06	0.000292194	0.1827	0.0955	-0.0872	17	SEZ6	Body	island
cg26669806	-0.1311	0.3065	1.3e-06	0.000292194	0.3606	0.2294	-0.1311	19	COMP	Body	island
cg03338924	-0.152	0.488	1.3e-06	0.000293026	0.5508	0.3987	-0.152	6	PHACTR1	Body	island
cg07806886	-0.1484	0.396	1.31e-06	0.000294013	0.4573	0.3089	-0.1484	3	STXBP5L	TSS200	island
cg00713411	-0.1335	0.1453	1.31e-06	0.000294013	0.2004	0.0668	-0.1335	8	PNMA2	TSS1500	island
cg23779890	-0.0803	0.1548	1.32e-06	0.000294845	0.1879	0.1076	-0.0803	8	GDAP1	TSS200	island
cg25924217	-0.1382	0.2276	1.32e-06	0.000294845	0.2846	0.1464	-0.1382	17	NPTX1	TSS1500	island
cg00112314	-0.0802	0.3214	1.33e-06	0.000295568	0.3545	0.2743	-0.0802	10		IGR	island
cg00338749	-0.082	0.4395	1.33e-06	0.000296282	0.4733	0.3914	-0.082	11	MUC6	1stExon	island
cg01650776	-0.073	0.2703	1.34e-06	0.000296282	0.3005	0.2275	-0.073	7	ACCN3	Body	island
cg26199445	-0.1424	0.6756	1.34e-06	0.000296397	0.7344	0.592	-0.1424	10		IGR	island
cg22448889	-0.1538	0.3878	1.36e-06	0.000301072	0.4513	0.2975	-0.1538	17	ATP1B2	1stExon	island
cg03506033	-0.1682	0.2934	1.37e-06	0.00030144	0.3628	0.1946	-0.1682	11	MAP6	TSS1500	island
cg03282968	-0.1106	0.6482	1.37e-06	0.00030144	0.6939	0.5833	-0.1106	20		IGR	island
cg16888038	-0.065	0.834	1.37e-06	0.00030144	0.8609	0.7958	-0.065	16		IGR	island
cg12537382	-0.1152	0.1736	1.37e-06	0.00030144	0.2211	0.1059	-0.1152	4		IGR	island
cg27331292	-0.1189	0.5431	1.38e-06	0.000301733	0.5922	0.4733	-0.1189	9	SH2D3C	Body	island
cg03875195	-0.1247	0.399	1.38e-06	0.000301733	0.4505	0.3258	-0.1247	2	SLC30A3	TSS1500	island
cg06485114	-0.1018	0.4738	1.4e-06	0.000304433	0.5158	0.414	-0.1018	5	FLT4	Body	island
cg02317055	-0.093	0.1434	1.4e-06	0.000304686	0.1818	0.0888	-0.093	19	C3P1	Body	island
cg04128045	-0.1062	0.2648	1.41e-06	0.000305881	0.3086	0.2024	-0.1062	1	IGSF21	Body	island
cg19470652	-0.0194	0.0521	1.41e-06	0.000305951	0.0601	0.0406	-0.0194	10	PARD3	Body	island
cg00344260	-0.1219	0.2059	1.43e-06	0.000308396	0.2562	0.1343	-0.1219	12	NELL2	Body	island
cg06488775	-0.1494	0.207	1.43e-06	0.000308396	0.2687	0.1193	-0.1494	19		IGR	island
cg04413782	-0.0911	0.8474	1.43e-06	0.000309419	0.885	0.7939	-0.0911	8		IGR	island
cg10387769	-0.0451	0.116	1.44e-06	0.000310585	0.1346	0.0895	-0.0451	4	MIR574	TSS200	island
cg20694495	-0.0957	0.7869	1.45e-06	0.000311849	0.8264	0.7306	-0.0957	10	KNDC1	Body	island
cg08481536	-0.0741	0.8711	1.45e-06	0.000312019	0.9017	0.8275	-0.0741	17	GPR142	Body	island
cg04837025	-0.1648	0.2583	1.46e-06	0.000312698	0.3264	0.1615	-0.1648	1	NID1	TSS1500	island
cg11262093	-0.1081	0.8147	1.47e-06	0.00031388	0.8594	0.7512	-0.1081	7	ACCN3	1stExon	island
cg09843874	-0.1201	0.2112	1.48e-06	0.000315021	0.2608	0.1406	-0.1201	19		IGR	island
cg18324707	-0.1318	0.5465	1.52e-06	0.000323856	0.6009	0.4691	-0.1318	7	DGKI	TSS200	island
cg08230483	-0.1533	0.43	1.52e-06	0.000323856	0.4932	0.3399	-0.1533	10	GRID1	Body	island
cg09900986	-0.0858	0.9129	1.53e-06	0.000324549	0.9483	0.8625	-0.0858	5		IGR	island
cg06922496	-0.0865	0.7405	1.53e-06	0.000324549	0.7762	0.6897	-0.0865	16	JPH3	Body	island
cg09890536	-0.0119	0.0438	1.55e-06	0.000327173	0.0487	0.0368	-0.0119	1	TMEM56	TSS200	island
cg19962434	-0.034	0.9372	1.55e-06	0.000327173	0.9513	0.9173	-0.034	20	GMEB2	Body	island
cg27177570	-0.1073	0.7225	1.56e-06	0.000328408	0.7668	0.6595	-0.1073	12	GPR133	Body	island
cg23357913	-0.0658	0.8573	1.57e-06	0.000328408	0.8844	0.8186	-0.0658	19	ZFR2	Body	island
cg05864140	-0.1132	0.4457	1.57e-06	0.000328408	0.4924	0.3792	-0.1132	2	RESP18	Body	island
cg01604412	-0.0576	0.3291	1.57e-06	0.000328408	0.3528	0.2952	-0.0576	12		IGR	island
cg13974632	-0.1475	0.3985	1.57e-06	0.000328408	0.4594	0.3118	-0.1475	11	BDNF	Body	island
cg01802258	-0.1538	0.4122	1.57e-06	0.000328408	0.4757	0.3218	-0.1538	14	SLC24A4	TSS200	island
cg08581937	-0.1192	0.1566	1.58e-06	0.000328477	0.2058	0.0866	-0.1192	17	ATP1B2	Body	island
cg24917382	-0.1405	0.3458	1.59e-06	0.000328477	0.4038	0.2633	-0.1405	11	INS-IGF2	Body	island
cg11740068	-0.0806	0.5586	1.59e-06	0.000328477	0.5919	0.5113	-0.0806	19	ZIM2	Body	island
cg01783525	-0.0563	0.6985	1.59e-06	0.000328477	0.7217	0.6654	-0.0563	16		IGR	island
cg09559950	-0.1023	0.3392	1.59e-06	0.000328477	0.3814	0.2791	-0.1023	4		IGR	island
cg03896836	-0.1446	0.2143	1.59e-06	0.000328477	0.2739	0.1293	-0.1446	2	KIF1A	TSS1500	island
cg21082271	-0.0791	0.1261	1.62e-06	0.000333843	0.1588	0.0796	-0.0791	19	PDE4C	3'UTR	island
cg10607454	-0.1024	0.8435	1.63e-06	0.000334915	0.8858	0.7833	-0.1024	7		IGR	island
cg04685534	-0.1686	0.4275	1.64e-06	0.000336717	0.497	0.3284	-0.1686	12	NELL2	Body	island
cg17321954	-0.1216	0.3691	1.67e-06	0.000341608	0.4193	0.2976	-0.1216	3	STXBP5L	TSS200	island
cg07629165	-0.0969	0.4547	1.71e-06	0.000349398	0.4947	0.3978	-0.0969	21	TRPM2	Body	island
cg12451120	-0.0876	0.3285	1.71e-06	0.000349681	0.3647	0.2771	-0.0876	16	C1QTNF8	Body	island
cg10215330	-0.0819	0.649	1.72e-06	0.000350257	0.6828	0.6009	-0.0819	20	KCNQ2	Body	island
cg19813015	-0.0782	0.923	1.72e-06	0.000350643	0.9553	0.8771	-0.0782	14		IGR	island
cg15007156	-0.0994	0.2261	1.73e-06	0.00035153	0.2671	0.1677	-0.0994	1	KIAA1026	TSS200	island
cg01029347	-0.1412	0.2445	1.74e-06	0.000351819	0.3028	0.1616	-0.1412	14	ZDHHC22	5'UTR	island
cg27256515	-0.091	0.4522	1.77e-06	0.000357403	0.4897	0.3988	-0.091	16	C1QTNF8	Body	island
cg07425646	-0.1442	0.7536	1.77e-06	0.000357403	0.8131	0.6689	-0.1442	1		IGR	island
cg17667648	-0.1095	0.7693	1.77e-06	0.000357489	0.8145	0.705	-0.1095	21	COL6A1	Body	island
cg07737781	-0.123	0.1748	1.79e-06	0.000359988	0.2256	0.1026	-0.123	7	MLXIPL	1stExon	island
cg10289177	-0.0799	0.3383	1.8e-06	0.000360851	0.3712	0.2913	-0.0799	7	ACCN3	Body	island
cg11762839	-0.1404	0.258	1.8e-06	0.000360851	0.3159	0.1755	-0.1404	11	USH1C	1stExon	island
cg26983731	-0.0718	0.3863	1.8e-06	0.000361098	0.416	0.3441	-0.0718	16		IGR	island
cg04713272	-0.1091	0.6996	1.85e-06	0.00036976	0.7446	0.6356	-0.1091	12		IGR	island
cg24217894	-0.0775	0.2925	1.87e-06	0.000372546	0.3245	0.247	-0.0775	12	LOC100130776	Body	island
cg06892332	-0.0852	0.9035	1.88e-06	0.000373363	0.9387	0.8535	-0.0852	7	PTPRN2	Body	island
cg16191088	-0.0934	0.9032	1.88e-06	0.000373363	0.9418	0.8484	-0.0934	19	ADAMTS10	Body	island
cg04334651	-0.0674	0.3336	1.89e-06	0.000374611	0.3614	0.294	-0.0674	16		IGR	island
cg02838178	-0.0265	0.0761	1.9e-06	0.000376338	0.087	0.0605	-0.0265	1	LAD1	1stExon	island
cg19333114	-0.0765	0.2082	1.91e-06	0.00037736	0.2398	0.1632	-0.0765	2	BCL11A	Body	island
cg08036502	-0.1064	0.2271	1.91e-06	0.000377941	0.271	0.1646	-0.1064	15	LOC283731	Body	island
cg17054285	-0.0589	0.0893	1.92e-06	0.000378117	0.1136	0.0547	-0.0589	20	XKR7	1stExon	island
cg22643760	-0.0867	0.9155	1.93e-06	0.000379333	0.9513	0.8646	-0.0867	19		IGR	island
cg04464276	-0.1442	0.4156	1.95e-06	0.000383743	0.4751	0.3309	-0.1442	16	SMPD3	5'UTR	island
cg04200224	-0.1288	0.4417	1.98e-06	0.00038906	0.4949	0.3661	-0.1288	6	SCGN	TSS200	island
cg05960911	-0.0902	0.5298	1.99e-06	0.000390174	0.567	0.4768	-0.0902	9	KCNT1	Body	island
cg26926521	-0.1939	0.4716	2e-06	0.000390174	0.5516	0.3577	-0.1939	10	ADRA2A	5'UTR	island
cg09835543	-0.1313	0.1741	2e-06	0.000390604	0.2283	0.097	-0.1313	9	DIRAS2	TSS200	island
cg10838091	-0.0959	0.199	2.01e-06	0.000391638	0.2386	0.1427	-0.0959	1	EPHA8	TSS1500	island
cg08655686	-0.0957	0.2028	2.01e-06	0.000391648	0.2423	0.1466	-0.0957	1	RSPO1	5'UTR	island
cg18938204	-0.1386	0.282	2.03e-06	0.000394338	0.3392	0.2006	-0.1386	20	EMILIN3	Body	island
cg18322516	-0.0819	0.897	2.05e-06	0.000397601	0.9308	0.8489	-0.0819	20	PROKR2	Body	island
cg05338930	-0.0806	0.9089	2.06e-06	0.000398099	0.9421	0.8615	-0.0806	17	MGAT5B	Body	island
cg11108269	-0.145	0.2904	2.06e-06	0.000398258	0.3503	0.2052	-0.145	14	NKX2-1	5'UTR	island
cg10660916	-0.1136	0.3608	2.07e-06	0.000398258	0.4076	0.2941	-0.1136	19	SLC5A5	Body	island
cg21015196	-0.1272	0.2448	2.08e-06	0.000398258	0.2973	0.1701	-0.1272	14		IGR	island
cg24375007	-0.1113	0.2829	2.08e-06	0.000398258	0.3288	0.2175	-0.1113	10	RASGEF1A	5'UTR	island
cg12917153	-0.1349	0.5047	2.08e-06	0.000398258	0.5604	0.4255	-0.1349	7		IGR	island
cg09793584	-0.1595	0.215	2.08e-06	0.000398258	0.2808	0.1213	-0.1595	1	C1orf61	5'UTR	island
cg02154186	-0.1538	0.4724	2.08e-06	0.000398258	0.5359	0.3821	-0.1538	8	PNMA2	5'UTR	island
cg14270725	-0.1102	0.489	2.1e-06	0.000400774	0.5345	0.4243	-0.1102	1	MXRA8	Body	island
cg22978316	-0.0906	0.6763	2.12e-06	0.000403611	0.7137	0.623	-0.0906	11		IGR	island
cg01241721	-0.1272	0.2024	2.13e-06	0.000404084	0.255	0.1277	-0.1272	8		IGR	island
cg07825414	-0.0777	0.894	2.13e-06	0.000404084	0.9261	0.8484	-0.0777	22		IGR	island
cg07322750	-0.0893	0.1192	2.13e-06	0.000404084	0.1561	0.0668	-0.0893	4	HELT	TSS1500	island
cg14047019	-0.13	0.1439	2.13e-06	0.000404084	0.1976	0.0675	-0.13	19	SYT5	5'UTR	island
cg02910793	-0.0795	0.0907	2.14e-06	0.000404118	0.1235	0.044	-0.0795	8	BLK	3'UTR	island
cg16065186	-0.014	0.0296	2.14e-06	0.000404519	0.0353	0.0214	-0.014	17	ERBB2	5'UTR	island
cg07444323	-0.099	0.6354	2.15e-06	0.000406149	0.6763	0.5773	-0.099	20	ADAM33	Body	island
cg21415530	-0.148	0.4606	2.17e-06	0.000408889	0.5217	0.3737	-0.148	8	KCNK9	TSS1500	island
cg10721149	-0.1258	0.4995	2.19e-06	0.000411958	0.5514	0.4256	-0.1258	6	SCGN	TSS200	island
cg00335712	-0.1072	0.1505	2.21e-06	0.000413935	0.1947	0.0875	-0.1072	4	ATOH1	TSS1500	island
cg09629631	-0.0885	0.7381	2.21e-06	0.000413935	0.7746	0.6861	-0.0885	12	CACNA2D4	Body	island
cg06532779	-0.1092	0.7368	2.22e-06	0.000415169	0.7819	0.6726	-0.1092	19	GRIN3B	Body	island
cg15405439	-0.1569	0.4587	2.23e-06	0.000415529	0.5235	0.3665	-0.1569	3	EPHA6	1stExon	island
cg19010054	-0.1435	0.364	2.23e-06	0.000416195	0.4232	0.2797	-0.1435	19		IGR	island
cg05550276	-0.1138	0.2003	2.24e-06	0.000417568	0.2473	0.1335	-0.1138	16	TOX3	5'UTR	island
cg07157830	-0.1469	0.2568	2.26e-06	0.000419619	0.3174	0.1705	-0.1469	1	NID1	TSS1500	island
cg18031850	-0.1292	0.429	2.27e-06	0.000421592	0.4824	0.3532	-0.1292	19	SLC7A10	Body	island
cg03163525	-0.1188	0.6104	2.28e-06	0.000422098	0.6594	0.5407	-0.1188	10		IGR	island
cg00369414	-0.1346	0.2218	2.29e-06	0.000422098	0.2774	0.1428	-0.1346	16	CACNA1H	Body	island
cg22709008	-0.0829	0.8554	2.29e-06	0.000422098	0.8896	0.8067	-0.0829	19	RTN2	Body	island
cg09074856	-0.1188	0.5281	2.29e-06	0.000422098	0.5771	0.4583	-0.1188	1	FLJ42875	Body	island
cg23948080	-0.1239	0.2074	2.31e-06	0.000424479	0.2586	0.1347	-0.1239	14	VASH1	TSS1500	island
cg14170220	-0.0676	0.3237	2.32e-06	0.000425682	0.3516	0.284	-0.0676	17		IGR	island
cg06672753	0.0936	0.2373	2.34e-06	0.000428326	0.1987	0.2923	0.0936	19	HPN	5'UTR	island
cg16028201	-0.1467	0.1805	2.35e-06	0.000430615	0.241	0.0943	-0.1467	1	KANK4	5'UTR	island
cg09919392	-0.1031	0.4704	2.36e-06	0.000430615	0.5129	0.4098	-0.1031	16		IGR	island
cg20343114	-0.0886	0.5624	2.37e-06	0.000433426	0.599	0.5104	-0.0886	22		IGR	island
cg15426626	-0.0516	0.3743	2.39e-06	0.000434914	0.3956	0.3439	-0.0516	12		IGR	island
cg05658182	-0.1522	0.2916	2.39e-06	0.000435022	0.3544	0.2022	-0.1522	4	GPR78	1stExon	island
cg27234823	-0.1086	0.2967	2.4e-06	0.000435022	0.3415	0.2329	-0.1086	19	PRTN3	Body	island
cg20544451	-0.0891	0.8328	2.4e-06	0.000435022	0.8696	0.7805	-0.0891	10		IGR	island
cg09792732	-0.083	0.8688	2.41e-06	0.000436976	0.903	0.82	-0.083	7		IGR	island
cg15672437	-0.1459	0.4234	2.42e-06	0.000436976	0.4836	0.3378	-0.1459	13	F7	Body	island
cg06937459	-0.1226	0.7867	2.44e-06	0.000439696	0.8373	0.7147	-0.1226	12		IGR	island
cg00373707	-0.1458	0.448	2.44e-06	0.000439696	0.5082	0.3624	-0.1458	11		IGR	island
cg01807377	-0.123	0.182	2.45e-06	0.000439696	0.2328	0.1098	-0.123	1	NPPB	TSS1500	island
cg15861357	-0.0689	0.4635	2.45e-06	0.000439696	0.4919	0.423	-0.0689	22	CECR7	Body	island
cg04946315	-0.0858	0.4354	2.48e-06	0.000444326	0.4709	0.385	-0.0858	14		IGR	island
cg03719083	-0.037	0.1256	2.48e-06	0.000444491	0.1408	0.1039	-0.037	6	TFAP2A	Body	island
cg16954341	-0.1362	0.5142	2.48e-06	0.000444491	0.5704	0.4342	-0.1362	6	SCGN	TSS200	island
cg22389950	-0.0818	0.3414	2.49e-06	0.00044463	0.3752	0.2934	-0.0818	15		IGR	island
cg13220123	-0.1147	0.6757	2.5e-06	0.000445017	0.7231	0.6084	-0.1147	18		IGR	island
cg11846956	-0.1185	0.2142	2.5e-06	0.000445833	0.2631	0.1446	-0.1185	19	KLK10	Body	island
cg12135344	-0.1333	0.5456	2.51e-06	0.000446451	0.6006	0.4673	-0.1333	1	CHD5	Body	island
cg03482682	-0.1428	0.3648	2.52e-06	0.000447469	0.4238	0.2809	-0.1428	20		IGR	island
cg02491276	-0.1252	0.3579	2.55e-06	0.000451557	0.4096	0.2844	-0.1252	13	FGF14	Body	island
cg08273874	-0.0901	0.5088	2.55e-06	0.000451557	0.546	0.4559	-0.0901	16		IGR	island
cg14347199	-0.0797	0.1662	2.57e-06	0.000454085	0.1991	0.1194	-0.0797	9	NXNL2	1stExon	island
cg26564874	-0.0758	0.8975	2.59e-06	0.000457016	0.9287	0.8529	-0.0758	5	GRM6	Body	island
cg27536028	-0.1262	0.3101	2.61e-06	0.000458937	0.3621	0.236	-0.1262	19	ITGB1BP3	5'UTR	island
cg00910067	-0.1402	0.3167	2.63e-06	0.000461841	0.3745	0.2343	-0.1402	19	SLC7A10	TSS1500	island
cg08153345	-0.1488	0.2957	2.66e-06	0.000465851	0.3572	0.2083	-0.1488	12		IGR	island
cg24319902	-0.122	0.2245	2.66e-06	0.000465851	0.2748	0.1528	-0.122	8	SFRP1	TSS200	island
cg07300558	-0.1068	0.3031	2.66e-06	0.00046633	0.3472	0.2403	-0.1068	18	BRUNOL4	1stExon	island
cg06915470	-0.1403	0.617	2.68e-06	0.000468624	0.675	0.5346	-0.1403	19	SEMA6B	Body	island
cg18963365	-0.0831	0.3448	2.71e-06	0.000472421	0.3791	0.296	-0.0831	17	MFSD6L	TSS200	island
cg23708763	0.1191	0.1828	2.72e-06	0.000473276	0.1337	0.2528	0.1191	14		IGR	island
cg26385256	-0.114	0.2077	2.72e-06	0.000473633	0.2548	0.1408	-0.114	8	FGFR1	5'UTR	island
cg00515755	-0.0975	0.7069	2.73e-06	0.000473949	0.7472	0.6496	-0.0975	19	GRIN3B	Body	island
cg25567337	-0.1061	0.208	2.73e-06	0.000473949	0.2518	0.1456	-0.1061	20	C20orf166	1stExon	island
cg18165852	-0.1471	0.2149	2.76e-06	0.000477901	0.2756	0.1285	-0.1471	3	CHST13	TSS1500	island
cg01920829	-0.1066	0.2996	2.77e-06	0.000478459	0.3436	0.2371	-0.1066	2	CDK5R2	1stExon	island
cg07751770	-0.1051	0.8152	2.77e-06	0.000478459	0.8585	0.7534	-0.1051	16	CACNA1H	Body	island
cg09764611	-0.1022	0.4729	2.77e-06	0.000478459	0.5151	0.4129	-0.1022	12		IGR	island
cg00073010	0.1277	0.1173	2.78e-06	0.000479501	0.0646	0.1923	0.1277	17	RAI1	5'UTR	island
cg21462596	-0.074	0.204	2.79e-06	0.000479501	0.2345	0.1606	-0.074	19	PRTN3	Body	island
cg09812623	-0.1646	0.3417	2.84e-06	0.000487609	0.4096	0.245	-0.1646	16	HBM	TSS200	island
cg14692950	-0.0688	0.3649	2.85e-06	0.000487609	0.3933	0.3245	-0.0688	17	DNAH2	Body	island
cg20859731	-0.1248	0.5955	2.85e-06	0.000487609	0.6471	0.5222	-0.1248	20		IGR	island
cg13402298	-0.1008	0.8285	2.86e-06	0.000488653	0.8701	0.7693	-0.1008	1		IGR	island
cg04389709	-0.1171	0.7501	2.87e-06	0.000489178	0.7984	0.6813	-0.1171	12		IGR	island
cg19299739	-0.0219	0.0884	2.88e-06	0.000489178	0.0975	0.0756	-0.0219	19	TEAD2	5'UTR	island
cg24662718	-0.1606	0.3367	2.88e-06	0.000489178	0.403	0.2423	-0.1606	1	VAV3	1stExon	island
cg01316819	-0.1205	0.1693	2.88e-06	0.000489178	0.219	0.0985	-0.1205	12	PPP1R1A	5'UTR	island
cg27092986	-0.1027	0.8558	2.88e-06	0.000489178	0.8982	0.7955	-0.1027	12		IGR	island
cg01307939	-0.1155	0.2395	2.89e-06	0.000489178	0.2871	0.1716	-0.1155	7	TMEM130	5'UTR	island
cg11648483	-0.0606	0.8791	2.91e-06	0.000491622	0.9041	0.8435	-0.0606	19	ZNF536	Body	island
cg09693106	-0.0322	0.0648	2.91e-06	0.000491691	0.0781	0.0459	-0.0322	22	C22orf26	1stExon	island
cg27532955	-0.0968	0.8445	2.92e-06	0.000493236	0.8845	0.7877	-0.0968	12		IGR	island
cg03190876	-0.0993	0.2335	2.96e-06	0.00049793	0.2745	0.1752	-0.0993	19	NXNL1	Body	island
cg23989053	-0.122	0.1629	2.98e-06	0.00050055	0.2133	0.0913	-0.122	19	KISS1R	5'UTR	island
cg05640294	-0.0889	0.8469	2.98e-06	0.000501143	0.8836	0.7947	-0.0889	19	RYR1	Body	island
cg10951120	-0.0838	0.1231	3e-06	0.000503788	0.1577	0.0739	-0.0838	20	KCNB1	TSS200	island
cg25019648	-0.1501	0.2344	3.02e-06	0.00050587	0.2964	0.1462	-0.1501	17	BTBD17	Body	island
cg02630819	-0.094	0.7846	3.03e-06	0.000506048	0.8234	0.7294	-0.094	2	FAM178B	5'UTR	island
cg24092470	-0.1026	0.1977	3.03e-06	0.000506212	0.24	0.1374	-0.1026	20	RTEL1	TSS200	island
cg00664406	-0.0787	0.3085	3.06e-06	0.000509286	0.3409	0.2622	-0.0787	3	GRM2	TSS1500	island
cg13834623	-0.129	0.4333	3.06e-06	0.000509286	0.4866	0.3575	-0.129	6	SCGN	TSS200	island
cg14328457	-0.1489	0.3932	3.06e-06	0.000509286	0.4547	0.3058	-0.1489	17	STAC2	Body	island
cg09611490	0.14	0.2806	3.09e-06	0.000513315	0.2228	0.3628	0.14	2		IGR	island
cg17614582	-0.1148	0.7523	3.1e-06	0.000513315	0.7997	0.6848	-0.1148	7	PTPRN2	Body	island
cg13777844	-0.1477	0.3166	3.12e-06	0.000516869	0.3776	0.2299	-0.1477	19	ONECUT3	1stExon	island
cg24321467	-0.0168	0.0552	3.14e-06	0.000518726	0.0621	0.0453	-0.0168	19	LRRC8E	1stExon	island
cg02898539	-0.0622	0.9333	3.15e-06	0.000519519	0.959	0.8968	-0.0622	20		IGR	island
cg03022680	0.1397	0.2188	3.15e-06	0.000519519	0.1611	0.3008	0.1397	3	GP5	Body	island
cg12596914	-0.0873	0.8154	3.16e-06	0.000519742	0.8515	0.7641	-0.0873	1	EPHA8	Body	island
cg00008647	-0.0474	0.1117	3.17e-06	0.000519742	0.1313	0.0839	-0.0474	1	FAIM3	Body	island
cg08397978	-0.1469	0.5208	3.17e-06	0.000519742	0.5814	0.4345	-0.1469	8	MMP16	TSS1500	island
cg23795633	-0.1355	0.4983	3.2e-06	0.0005236	0.5542	0.4187	-0.1355	12		IGR	island
cg01403055	-0.0738	0.3804	3.2e-06	0.0005236	0.4109	0.3371	-0.0738	19		IGR	island
cg08223924	-0.0966	0.5785	3.2e-06	0.0005236	0.6184	0.5218	-0.0966	19	ELANE	Body	island
cg04507775	-0.1355	0.174	3.21e-06	0.000524505	0.2299	0.0944	-0.1355	1	NID1	1stExon	island
cg20870512	-0.1613	0.5358	3.28e-06	0.00053374	0.6024	0.4411	-0.1613	7	UNCX	TSS200	island
cg13222752	-0.148	0.5396	3.29e-06	0.000535405	0.6007	0.4527	-0.148	14	TMEM90A	5'UTR	island
cg13600489	-0.1331	0.2741	3.29e-06	0.000535405	0.329	0.1959	-0.1331	14	NKX2-1	Body	island
cg00673006	-0.0388	0.1607	3.31e-06	0.000536399	0.1768	0.138	-0.0388	2	CNNM3	1stExon	island
cg03112087	-0.1463	0.2116	3.32e-06	0.000537189	0.272	0.1257	-0.1463	4	RNF150	1stExon	island
cg20382695	-0.1129	0.2174	3.33e-06	0.000538774	0.264	0.1511	-0.1129	10	ATRNL1	Body	island
cg05987043	-0.0872	0.1061	3.35e-06	0.000541611	0.1421	0.0549	-0.0872	9	PALM2	Body	island
cg01387771	-0.1259	0.6782	3.37e-06	0.000544547	0.7301	0.6043	-0.1259	16	SOX8	3'UTR	island
cg18373878	-0.1102	0.7817	3.38e-06	0.000544764	0.8272	0.7169	-0.1102	14	DLK1	TSS1500	island
cg09138780	-0.1392	0.4511	3.39e-06	0.000544764	0.5085	0.3694	-0.1392	7		IGR	island
cg23009818	0.0753	0.5644	3.39e-06	0.000544781	0.5333	0.6086	0.0753	2	DNMT3A	Body	island
cg01700003	-0.0554	0.0807	3.4e-06	0.000545226	0.1036	0.0481	-0.0554	12	C1QL4	1stExon	island
cg01281851	-0.1075	0.527	3.41e-06	0.000546272	0.5714	0.4639	-0.1075	7		IGR	island
cg00511475	-0.0945	0.3411	3.41e-06	0.000546272	0.3801	0.2855	-0.0945	16	CDH15	Body	island
cg12441967	-0.1122	0.2521	3.42e-06	0.000546576	0.2984	0.1862	-0.1122	22	CECR6	TSS1500	island
cg19371526	-0.1256	0.3101	3.43e-06	0.000546576	0.362	0.2364	-0.1256	11	INS-IGF2	Body	island
cg21859781	-0.143	0.3402	3.43e-06	0.000546576	0.3992	0.2562	-0.143	8	GDF6	TSS200	island
cg08358907	-0.0723	0.2346	3.44e-06	0.00054689	0.2645	0.1922	-0.0723	19	FCHO1	Body	island
cg03780927	-0.0743	0.2302	3.44e-06	0.000547199	0.2608	0.1865	-0.0743	11	BCL9L	1stExon	island
cg27519373	-0.1221	0.6285	3.46e-06	0.000549102	0.6789	0.5567	-0.1221	19	PEG3	5'UTR	island
cg02984184	-0.1225	0.4572	3.47e-06	0.000549316	0.5078	0.3853	-0.1225	11	LDLRAD3	Body	island
cg17167852	-0.0281	0.0565	3.47e-06	0.000549523	0.0681	0.04	-0.0281	1	PCSK9	TSS200	island
cg00741945	-0.1033	0.5306	3.48e-06	0.000550434	0.5733	0.47	-0.1033	16		IGR	island
cg12863565	-0.1477	0.6424	3.5e-06	0.000551875	0.7033	0.5556	-0.1477	8	EBF2	TSS200	island
cg21664030	-0.1142	0.3967	3.5e-06	0.000551875	0.4438	0.3296	-0.1142	16	HBM	Body	island
cg04084157	-0.0624	0.1148	3.51e-06	0.000551875	0.1406	0.0782	-0.0624	7	VGF	TSS200	island
cg26801037	-0.0983	0.393	3.53e-06	0.000554622	0.4335	0.3353	-0.0983	7		IGR	island
cg23326607	0.0657	0.7603	3.57e-06	0.000559982	0.7332	0.7989	0.0657	11		IGR	island
cg18782447	-0.0996	0.4439	3.57e-06	0.000560349	0.485	0.3854	-0.0996	2	C2orf27B	1stExon	island
cg27064266	0.0403	0.0668	3.59e-06	0.000562293	0.0502	0.0905	0.0403	6	HIST1H2AL	1stExon	island
cg01072217	-0.1286	0.3411	3.6e-06	0.000562293	0.3941	0.2656	-0.1286	7	UNCX	Body	island
cg14779951	-0.0348	0.089	3.6e-06	0.000562293	0.1034	0.0686	-0.0348	3	C3orf25	TSS200	island
cg03676485	-0.0712	0.2219	3.61e-06	0.000562293	0.2513	0.18	-0.0712	7	LFNG	Body	island
cg07180219	-0.0604	0.2944	3.61e-06	0.000562293	0.3194	0.2589	-0.0604	12	GALNT9	Body	island
cg07717632	0.1528	0.1915	3.62e-06	0.000562293	0.1285	0.2813	0.1528	9	C9orf167	5'UTR	island
cg19547144	-0.0188	0.0526	3.65e-06	0.000566789	0.0603	0.0415	-0.0188	3	C3orf25	TSS200	island
cg00022911	-0.1415	0.2935	3.67e-06	0.000569153	0.3519	0.2105	-0.1415	19	HAPLN4	Body	island
cg12162886	-0.1064	0.751	3.68e-06	0.000569153	0.795	0.6885	-0.1064	21	PCBP3	Body	island
cg15165676	0.1347	0.3291	3.71e-06	0.000572885	0.2735	0.4083	0.1347	17	BCL6B	TSS1500	island
cg24981018	-0.0761	0.2884	3.71e-06	0.000572885	0.3198	0.2437	-0.0761	8	ARC	1stExon	island
cg08449049	-0.1429	0.2308	3.73e-06	0.000574942	0.2897	0.1469	-0.1429	16	CDH15	Body	island
cg15677825	-0.0171	0.0568	3.75e-06	0.000576668	0.0638	0.0467	-0.0171	20	HM13	TSS200	island
cg16416939	-0.0523	0.8897	3.75e-06	0.000576668	0.9113	0.859	-0.0523	16		IGR	island
cg13224197	-0.1101	0.7157	3.77e-06	0.000579147	0.7612	0.6511	-0.1101	1		IGR	island
cg21391741	-0.1292	0.4258	3.79e-06	0.000581682	0.4791	0.3499	-0.1292	1	MMEL1	5'UTR	island
cg05099185	-0.0923	0.1759	3.8e-06	0.000582612	0.214	0.1216	-0.0923	15	ITGA11	Body	island
cg08986368	-0.116	0.1683	3.85e-06	0.000588108	0.2161	0.1001	-0.116	11	INS-IGF2	Body	island
cg02705837	-0.1314	0.328	3.85e-06	0.000588108	0.3822	0.2508	-0.1314	17	ATP1B2	1stExon	island
cg27045723	-0.1012	0.7195	3.85e-06	0.000588108	0.7613	0.6601	-0.1012	16		IGR	island
cg05924031	-0.0797	0.801	3.87e-06	0.000589668	0.8339	0.7542	-0.0797	16	CACNA1H	Body	island
cg20379825	-0.0808	0.8462	3.89e-06	0.000591615	0.8796	0.7988	-0.0808	8		IGR	island
cg10254872	-0.0091	0.0351	3.89e-06	0.000591615	0.0389	0.0298	-0.0091	7	WASL	TSS1500	island
cg24663798	-0.0983	0.7874	3.93e-06	0.000597358	0.8279	0.7297	-0.0983	18		IGR	island
cg18219563	-0.0873	0.1177	3.97e-06	0.000602048	0.1538	0.0664	-0.0873	2	SLC30A3	TSS1500	island
cg05044739	-0.0933	0.1396	3.98e-06	0.000603342	0.178	0.0848	-0.0933	10	PAX2	TSS1500	island
cg10053622	-0.0651	0.3266	4.07e-06	0.000614463	0.3535	0.2884	-0.0651	17	DNAH2	Body	island
cg25505887	-0.0644	0.9163	4.07e-06	0.000614463	0.9429	0.8784	-0.0644	20		IGR	island
cg15912040	-0.0438	0.1453	4.1e-06	0.000618265	0.1634	0.1195	-0.0438	3	DRD3	Body	island
cg10120897	-0.1483	0.6096	4.11e-06	0.0006195	0.6708	0.5226	-0.1483	16	ZNF469	Body	island
cg00996262	-0.0957	0.1326	4.13e-06	0.000620686	0.1721	0.0765	-0.0957	17	ATP1B2	1stExon	island
cg20300246	-0.1161	0.265	4.15e-06	0.000623047	0.3129	0.1969	-0.1161	9	LHX3	Body	island
cg24997944	-0.132	0.2136	4.15e-06	0.000623381	0.2681	0.1361	-0.132	3	KCNH8	TSS1500	island
cg00532157	-0.1539	0.2716	4.17e-06	0.000624859	0.3351	0.1812	-0.1539	5	ADAMTS2	Body	island
cg10068222	-0.1229	0.7359	4.18e-06	0.000625497	0.7866	0.6637	-0.1229	16		IGR	island
cg06475514	-0.0821	0.8694	4.19e-06	0.000625777	0.9033	0.8212	-0.0821	7	AEBP1	Body	island
cg04523268	-0.1285	0.2681	4.2e-06	0.000625818	0.3211	0.1926	-0.1285	9	FAM69B	TSS1500	island
cg07788437	-0.1442	0.746	4.2e-06	0.000625818	0.8055	0.6613	-0.1442	19	ATP8B3	Body	island
cg20616779	-0.0741	0.9327	4.2e-06	0.000625818	0.9633	0.8892	-0.0741	7		IGR	island
cg16359799	-0.0898	0.6672	4.22e-06	0.000626275	0.7042	0.6144	-0.0898	3	PRR23B	TSS200	island
cg06377222	-0.1088	0.6907	4.22e-06	0.000626275	0.7357	0.6268	-0.1088	21		IGR	island
cg11746851	-0.0446	0.2262	4.22e-06	0.000626275	0.2446	0.2	-0.0446	9		IGR	island
cg00040588	-0.1288	0.4074	4.26e-06	0.00063027	0.4606	0.3317	-0.1288	1	MXRA8	Body	island
cg02339211	-0.1291	0.3385	4.26e-06	0.00063027	0.3918	0.2627	-0.1291	7		IGR	island
cg20769177	-0.1492	0.3014	4.3e-06	0.00063478	0.363	0.2138	-0.1492	17	WNT9B	TSS1500	island
cg19202014	-0.0508	0.2258	4.32e-06	0.000637996	0.2467	0.1959	-0.0508	11	SIGIRR	TSS200	island
cg12840502	-0.1387	0.2955	4.34e-06	0.000638399	0.3527	0.214	-0.1387	22	CABP7	Body	island
cg26426898	-0.127	0.3688	4.34e-06	0.000638399	0.4212	0.2942	-0.127	20		IGR	island
cg26379383	-0.1183	0.2032	4.39e-06	0.000645659	0.2521	0.1338	-0.1183	20	C20orf166	5'UTR	island
cg10599444	-0.0667	0.2239	4.4e-06	0.000646471	0.2515	0.1847	-0.0667	14	MMP14	5'UTR	island
cg03185593	-0.133	0.24	4.42e-06	0.000647414	0.2949	0.1619	-0.133	1	NID1	Body	island
cg22524065	-0.1217	0.1567	4.45e-06	0.000651505	0.2069	0.0852	-0.1217	8	EBF2	TSS1500	island
cg22685816	-0.0804	0.4485	4.46e-06	0.000651575	0.4816	0.4012	-0.0804	11	MUC6	1stExon	island
cg05458764	-0.1066	0.807	4.46e-06	0.000651575	0.851	0.7444	-0.1066	5	TPPP	Body	island
cg04359129	-0.1303	0.3757	4.5e-06	0.000656883	0.4295	0.2992	-0.1303	10	PSD	TSS200	island
cg07143898	-0.1462	0.2494	4.51e-06	0.000656972	0.3098	0.1636	-0.1462	10	SLIT1	1stExon	island
cg18935660	-0.1321	0.2316	4.52e-06	0.000656972	0.2861	0.154	-0.1321	11	MAP6	TSS1500	island
cg07614018	0.1497	0.303	4.52e-06	0.000656972	0.2412	0.3909	0.1497	19	CRTC1	Body	island
cg07434260	-0.0433	0.0995	4.53e-06	0.000658021	0.1174	0.0741	-0.0433	19	AP1M2	TSS200	island
cg14043509	-0.0627	0.3392	4.62e-06	0.000669509	0.3651	0.3023	-0.0627	12		IGR	island
cg16633951	-0.1379	0.4012	4.63e-06	0.000669509	0.4581	0.3202	-0.1379	10	LOC84856	Body	island
cg12664806	-0.0598	0.297	4.63e-06	0.000669509	0.3217	0.2619	-0.0598	6	FOXO3	1stExon	island
cg06830044	-0.0963	0.1962	4.64e-06	0.000669509	0.2359	0.1396	-0.0963	12	PRPH	Body	island
cg23742111	-0.0844	0.2566	4.64e-06	0.000669509	0.2914	0.2071	-0.0844	17	C17orf102	1stExon	island
cg06822816	-0.0397	0.1002	4.66e-06	0.000670628	0.1166	0.077	-0.0397	8	MAL2	Body	island
cg25325636	-0.066	0.8071	4.67e-06	0.000672241	0.8343	0.7683	-0.066	20	ZNF831	1stExon	island
cg16154416	-0.1051	0.3304	4.68e-06	0.000672346	0.3737	0.2686	-0.1051	15	RASGRF1	1stExon	island
cg07060551	-0.1183	0.4963	4.69e-06	0.000673418	0.5452	0.4269	-0.1183	19	SHANK1	Body	island
cg00376979	-0.0989	0.8624	4.71e-06	0.000674346	0.9032	0.8043	-0.0989	21		IGR	island
cg24045590	-0.0678	0.9376	4.72e-06	0.000676025	0.9656	0.8978	-0.0678	1		IGR	island
cg07577579	-0.016	0.0449	4.73e-06	0.000676707	0.0515	0.0355	-0.016	4	PKD2	TSS1500	island
cg20904111	-0.0909	0.9103	4.78e-06	0.000681371	0.9478	0.8569	-0.0909	7		IGR	island
cg25070075	-0.117	0.7823	4.78e-06	0.000681371	0.8305	0.7136	-0.117	15		IGR	island
cg21572722	-0.0957	0.586	4.78e-06	0.000681371	0.6255	0.5298	-0.0957	6	ELOVL2	TSS1500	island
cg21068911	-0.1179	0.1515	4.8e-06	0.000682812	0.2001	0.0822	-0.1179	11	ELMOD1	5'UTR	island
cg14639753	-0.0971	0.835	4.82e-06	0.000684706	0.875	0.7779	-0.0971	1	KIAA1751	Body	island
cg08026735	-0.0599	0.1946	4.84e-06	0.000686376	0.2194	0.1595	-0.0599	2	VWA3B	5'UTR	island
cg03781266	-0.1375	0.2756	4.84e-06	0.000686376	0.3324	0.1949	-0.1375	7	HECW1	5'UTR	island
cg02968407	-0.0766	0.9219	4.94e-06	0.000698781	0.9536	0.877	-0.0766	7		IGR	island
cg26410450	-0.139	0.4268	4.96e-06	0.000700864	0.4842	0.3452	-0.139	11	MYOD1	TSS200	island
cg00883210	-0.0449	0.9226	4.96e-06	0.000701134	0.9411	0.8962	-0.0449	4		IGR	island
cg01076874	-0.1403	0.7085	4.97e-06	0.000701237	0.7664	0.6261	-0.1403	19	LRFN1	3'UTR	island
cg05248581	-0.1223	0.2115	5.01e-06	0.000705282	0.2619	0.1397	-0.1223	19	PTH2	Body	island
cg10539507	-0.1751	0.584	5.05e-06	0.000710048	0.6562	0.4811	-0.1751	4	NKX6-1	TSS1500	island
cg03777459	-0.1472	0.4558	5.05e-06	0.000710048	0.5166	0.3694	-0.1472	20	GATA5	TSS1500	island
cg09104660	0.0942	0.3201	5.09e-06	0.000714226	0.2812	0.3754	0.0942	12	NDUFA4L2	TSS1500	island
cg11858450	-0.0713	0.8196	5.1e-06	0.000714487	0.849	0.7777	-0.0713	19	CCDC105	Body	island
cg15230781	-0.1344	0.4097	5.12e-06	0.000716238	0.4652	0.3307	-0.1344	20	SLC32A1	1stExon	island
cg17760878	-0.0751	0.781	5.13e-06	0.000717131	0.812	0.7368	-0.0751	5	ADAMTS16	Body	island
cg19494188	-0.122	0.7855	5.2e-06	0.000726673	0.8359	0.7138	-0.122	11	BRSK2	Body	island
cg03149130	-0.1136	0.2173	5.21e-06	0.000727065	0.2642	0.1506	-0.1136	9	DIRAS2	5'UTR	island
cg13939311	-0.1419	0.6504	5.22e-06	0.000727065	0.7089	0.567	-0.1419	9	PNPLA7	Body	island
cg13702953	-0.1302	0.5828	5.24e-06	0.00072949	0.6365	0.5063	-0.1302	10	KNDC1	Body	island
cg10993336	-0.1604	0.3044	5.25e-06	0.000729974	0.3706	0.2102	-0.1604	1	CR2	Body	island
cg25783315	-0.0551	0.7458	5.27e-06	0.000731425	0.7686	0.7135	-0.0551	19	GNG7	5'UTR	island
cg06593507	-0.0896	0.1888	5.28e-06	0.00073185	0.2258	0.1362	-0.0896	16		IGR	island
cg02876293	-0.1089	0.6076	5.28e-06	0.00073185	0.6526	0.5437	-0.1089	7	PTPRN2	Body	island
cg15784580	-0.0926	0.867	5.29e-06	0.000732034	0.9052	0.8126	-0.0926	10		IGR	island
cg00835521	-0.1556	0.5676	5.31e-06	0.000733033	0.6318	0.4762	-0.1556	16	SEC14L5	Body	island
cg13633497	-0.1308	0.2216	5.32e-06	0.000734535	0.2755	0.1448	-0.1308	19	MADCAM1	Body	island
cg09192377	-0.1145	0.229	5.33e-06	0.000734535	0.2762	0.1617	-0.1145	10	CYP26A1	Body	island
cg15123984	-0.0917	0.2685	5.34e-06	0.000735107	0.3063	0.2146	-0.0917	5	MSX2	5'UTR	island
cg03993109	-0.1101	0.3293	5.35e-06	0.000736189	0.3747	0.2646	-0.1101	5	ADAMTS2	Body	island
cg18169245	0.1002	0.519	5.38e-06	0.000737539	0.4776	0.5778	0.1002	11	C11orf35	Body	island
cg03620853	-0.0499	0.1019	5.38e-06	0.000737539	0.1225	0.0726	-0.0499	19	CYP2S1	TSS200	island
cg06167664	-0.1191	0.2367	5.38e-06	0.000737539	0.2858	0.1667	-0.1191	2	DPYSL5	5'UTR	island
cg17117277	-0.1305	0.3678	5.39e-06	0.000737608	0.4216	0.2912	-0.1305	19	ZFR2	Body	island
cg26249046	-0.1012	0.3922	5.4e-06	0.000737608	0.434	0.3328	-0.1012	1	AGBL4	TSS200	island
cg08995556	-0.1332	0.4023	5.4e-06	0.000737782	0.4573	0.3241	-0.1332	6	GPR6	TSS1500	island
cg14284469	-0.1229	0.2749	5.41e-06	0.00073785	0.3256	0.2027	-0.1229	8	STMN2	Body	island
cg08616702	-0.1641	0.4689	5.44e-06	0.000741114	0.5367	0.3726	-0.1641	6	NR2E1	TSS200	island
cg10982031	-0.062	0.7082	5.48e-06	0.000744438	0.7338	0.6718	-0.062	12		IGR	island
cg17033287	-0.0617	0.3326	5.48e-06	0.000744438	0.358	0.2963	-0.0617	1	PRDM16	Body	island
cg14245619	-0.1332	0.6622	5.49e-06	0.00074456	0.7172	0.584	-0.1332	20	KCNQ2	3'UTR	island
cg20119148	-0.1383	0.3988	5.49e-06	0.00074456	0.4559	0.3175	-0.1383	19	PDE4C	5'UTR	island
cg21038682	-0.0353	0.0942	5.52e-06	0.000747282	0.1088	0.0735	-0.0353	11	AHNAK	TSS1500	island
cg00590324	-0.1309	0.2099	5.56e-06	0.000751538	0.2639	0.133	-0.1309	6	TCF21	Body	island
cg24047810	-0.0776	0.5577	5.57e-06	0.000752957	0.5898	0.5122	-0.0776	11	IGF2AS	Body	island
cg04544033	-0.0991	0.3981	5.62e-06	0.000757986	0.439	0.3399	-0.0991	16		IGR	island
cg10380348	-0.1228	0.2342	5.63e-06	0.000757986	0.2849	0.1621	-0.1228	1	TAL1	Body	island
cg08463758	-0.1361	0.477	5.63e-06	0.000757986	0.5332	0.3971	-0.1361	20	EMILIN3	TSS200	island
cg13837295	-0.0946	0.8564	5.64e-06	0.000757986	0.8954	0.8008	-0.0946	10		IGR	island
cg13769223	-0.1247	0.1803	5.64e-06	0.000757986	0.2317	0.1071	-0.1247	21	JAM2	1stExon	island
cg15415507	-0.0109	0.0379	5.67e-06	0.000760686	0.0424	0.0315	-0.0109	1	EPHA2	1stExon	island
cg26877715	-0.1345	0.297	5.68e-06	0.000760741	0.3525	0.218	-0.1345	20	SLC32A1	Body	island
cg26267678	-0.1118	0.1405	5.7e-06	0.000761217	0.1866	0.0748	-0.1118	2	KCNF1	5'UTR	island
cg16491617	-0.1652	0.3213	5.7e-06	0.000761217	0.3895	0.2242	-0.1652	8	OPRK1	TSS200	island
cg05231308	-0.1123	0.5446	5.7e-06	0.000761217	0.591	0.4787	-0.1123	2	UCN	TSS200	island
cg16256504	-0.0065	0.0329	5.71e-06	0.000761217	0.0356	0.0291	-0.0065	2	WNT6	TSS1500	island
cg08694680	-0.1131	0.1954	5.72e-06	0.000761217	0.2421	0.129	-0.1131	19	ONECUT3	1stExon	island
cg14269223	-0.0515	0.9527	5.72e-06	0.000761217	0.974	0.9225	-0.0515	16		IGR	island
cg01557738	-0.1049	0.5748	5.75e-06	0.000763712	0.6181	0.5131	-0.1049	22		IGR	island
cg23260105	-0.0822	0.8777	5.75e-06	0.000763712	0.9116	0.8295	-0.0822	5	SLC6A19	Body	island
cg04688368	-0.1758	0.3575	5.78e-06	0.000765866	0.43	0.2542	-0.1758	10	KCNMA1	1stExon	island
cg13749314	-0.0945	0.6068	5.78e-06	0.000765866	0.6458	0.5513	-0.0945	19		IGR	island
cg26146855	-0.1022	0.8266	5.79e-06	0.000765866	0.8688	0.7665	-0.1022	7		IGR	island
cg04602060	-0.1298	0.257	5.8e-06	0.000766931	0.3106	0.1808	-0.1298	11	FGF3	Body	island
cg00392505	-0.0806	0.8782	5.84e-06	0.000771121	0.9115	0.8309	-0.0806	10		IGR	island
cg16351246	0.0906	0.6775	5.86e-06	0.000771512	0.6402	0.7307	0.0906	13		IGR	island
cg03554552	-0.0439	0.145	5.86e-06	0.000771512	0.1631	0.1192	-0.0439	19	CD3EAP	TSS1500	island
cg00321480	-0.1134	0.3609	5.88e-06	0.00077402	0.4077	0.2943	-0.1134	8		IGR	island
cg04888241	-0.1017	0.2154	5.91e-06	0.000776049	0.2574	0.1557	-0.1017	4	ADRA2C	1stExon	island
cg14507016	-0.1113	0.8026	5.92e-06	0.00077646	0.8486	0.7372	-0.1113	12		IGR	island
cg12839813	-0.0925	0.3864	5.92e-06	0.00077646	0.4246	0.3321	-0.0925	16		IGR	island
cg24365215	-0.1024	0.6298	5.95e-06	0.000779192	0.672	0.5696	-0.1024	20		IGR	island
cg08039301	-0.1319	0.477	5.99e-06	0.000783499	0.5315	0.3996	-0.1319	17		IGR	island
cg19715410	-0.1556	0.3604	6e-06	0.000783499	0.4246	0.269	-0.1556	1	OPRD1	1stExon	island
cg04330371	-0.0635	0.1167	6.04e-06	0.000788168	0.1429	0.0794	-0.0635	15	NR2F2	TSS200	island
cg03401297	-0.0775	0.2541	6.05e-06	0.000788271	0.2861	0.2086	-0.0775	19	SPTBN4	Body	island
cg12411704	-0.0702	0.9121	6.06e-06	0.000789538	0.9411	0.8709	-0.0702	7	ELFN1	Body	island
cg03496746	-0.0578	0.9428	6.07e-06	0.00078978	0.9667	0.9089	-0.0578	20	CHRNA4	Body	island
cg04228021	-0.0609	0.5469	6.08e-06	0.000790207	0.572	0.5111	-0.0609	4		IGR	island
cg00089550	-0.0617	0.2989	6.11e-06	0.00079351	0.3244	0.2626	-0.0617	11	SLC43A1	Body	island
cg10536276	-0.0727	0.3101	6.13e-06	0.000794593	0.3401	0.2674	-0.0727	2	PSD4	Body	island
cg05931439	-0.0679	0.1883	6.14e-06	0.00079512	0.2163	0.1484	-0.0679	14	MMP14	5'UTR	island
cg10671676	-0.0681	0.8113	6.2e-06	0.000802448	0.8394	0.7712	-0.0681	5	GRM6	Body	island
cg16596367	-0.1295	0.2404	6.22e-06	0.000803218	0.2938	0.1644	-0.1295	16		IGR	island
cg04965050	-0.1097	0.42	6.22e-06	0.000803218	0.4652	0.3556	-0.1097	22	SCUBE1	TSS1500	island
cg08442922	-0.0508	0.1585	6.24e-06	0.000804996	0.1795	0.1287	-0.0508	17		IGR	island
cg11071401	-0.1197	0.4032	6.28e-06	0.000808405	0.4526	0.3329	-0.1197	17	CACNA1G	TSS1500	island
cg16290737	-0.119	0.2777	6.32e-06	0.000812584	0.3268	0.2078	-0.119	14	CHGA	TSS200	island
cg13868604	-0.1311	0.2591	6.32e-06	0.000812584	0.3132	0.1821	-0.1311	20	GDAP1L1	5'UTR	island
cg27494338	-0.0555	0.0824	6.4e-06	0.000821864	0.1053	0.0498	-0.0555	10		IGR	island
cg01568998	-0.1457	0.4419	6.41e-06	0.000821887	0.5021	0.3563	-0.1457	8	PREX2	Body	island
cg02294055	-0.0623	0.1217	6.45e-06	0.000825855	0.1474	0.0851	-0.0623	2	LOC100287216	Body	island
cg20000342	-0.0372	0.1341	6.49e-06	0.0008307	0.1495	0.1122	-0.0372	17		IGR	island
cg26738010	-0.0808	0.6205	6.54e-06	0.000835551	0.6539	0.5731	-0.0808	18	CETN1	TSS200	island
cg17434309	-0.1716	0.3945	6.56e-06	0.000836874	0.4653	0.2937	-0.1716	11	INS-IGF2	Body	island
cg02484469	-0.1869	0.3384	6.57e-06	0.000837533	0.4156	0.2287	-0.1869	20	GATA5	TSS200	island
cg11862565	-0.0839	0.882	6.6e-06	0.00084094	0.9166	0.8327	-0.0839	10		IGR	island
cg07284273	-0.0998	0.3822	6.64e-06	0.000844101	0.4233	0.3236	-0.0998	1	MXRA8	Body	island
cg03201044	0.0681	0.1149	6.64e-06	0.000844101	0.0868	0.1549	0.0681	20	TFAP2C	TSS1500	island
cg22678436	-0.0825	0.8799	6.68e-06	0.000848028	0.914	0.8315	-0.0825	12	TMEM132C	Body	island
cg02827007	-0.0965	0.5772	6.7e-06	0.000849771	0.617	0.5205	-0.0965	19	ADAMTS10	Body	island
cg23641237	-0.0794	0.8441	6.74e-06	0.000853192	0.8769	0.7975	-0.0794	14		IGR	island
cg00418027	-0.1166	0.4317	6.76e-06	0.000854626	0.4798	0.3632	-0.1166	9	BARX1	Body	island
cg27616039	-0.1303	0.5081	6.77e-06	0.000855634	0.5619	0.4316	-0.1303	16	CACNA1H	Body	island
cg00510320	-0.0667	0.3621	6.78e-06	0.000855737	0.3896	0.3229	-0.0667	16	RLTPR	Body	island
cg03352776	-0.1212	0.1876	6.81e-06	0.000859164	0.2376	0.1164	-0.1212	12	CUX2	TSS1500	island
cg04518304	-0.0906	0.5617	6.83e-06	0.000859738	0.5991	0.5085	-0.0906	14		IGR	island
cg18253101	-0.114	0.1185	6.84e-06	0.000859738	0.1655	0.0516	-0.114	19	PALM	Body	island
cg00424572	-0.1244	0.22	6.85e-06	0.000859738	0.2713	0.1469	-0.1244	8	EBF2	TSS1500	island
cg14700304	-0.1303	0.1902	6.85e-06	0.000859738	0.244	0.1136	-0.1303	2		IGR	island
cg19670923	-0.098	0.1273	6.86e-06	0.000859738	0.1678	0.0698	-0.098	17	MAPT	5'UTR	island
cg00910827	-0.0783	0.9211	6.88e-06	0.00086153	0.9534	0.8751	-0.0783	13		IGR	island
cg05292986	-0.0711	0.7019	6.89e-06	0.000862074	0.7313	0.6602	-0.0711	17	NPTX1	3'UTR	island
cg00479463	0.104	0.5391	6.9e-06	0.000862074	0.4962	0.6002	0.104	19		IGR	island
cg11231434	-0.1193	0.5749	6.9e-06	0.000862074	0.6241	0.5048	-0.1193	5	SLC6A18	Body	island
cg01205324	-0.0049	0.024	6.92e-06	0.000862528	0.0261	0.0211	-0.0049	19		IGR	island
cg13280765	-0.0663	0.7658	6.94e-06	0.000865058	0.7932	0.7268	-0.0663	10		IGR	island
cg00707317	-0.126	0.2154	6.96e-06	0.000865554	0.2674	0.1414	-0.126	1	NMNAT2	5'UTR	island
cg08287724	-0.1331	0.6414	6.97e-06	0.000865554	0.6964	0.5633	-0.1331	21	KCNE1	5'UTR	island
cg01743901	-0.0749	0.2827	6.98e-06	0.000865554	0.3136	0.2387	-0.0749	19	RTBDN	Body	island
cg05102668	-0.0898	0.7381	6.99e-06	0.000865554	0.7751	0.6854	-0.0898	18		IGR	island
cg25480121	-0.0898	0.7755	6.99e-06	0.000865554	0.8126	0.7228	-0.0898	1	PRDM16	Body	island
cg00452257	-0.1581	0.3783	7e-06	0.000865554	0.4435	0.2855	-0.1581	19	SELV	1stExon	island
cg17001753	-0.1079	0.8225	7e-06	0.000865554	0.867	0.7591	-0.1079	6	TCTE1	Body	island
cg14422922	-0.0929	0.8349	7.01e-06	0.000865554	0.8733	0.7803	-0.0929	1	OR2B11	1stExon	island
cg00089719	0.077	0.0996	7.01e-06	0.000865609	0.0678	0.1449	0.077	5	CCNO	Body	island
cg21604358	-0.0932	0.1425	7.02e-06	0.000865852	0.181	0.0878	-0.0932	1	HPCA	TSS1500	island
cg10769313	-0.0789	0.3479	7.06e-06	0.000868945	0.3804	0.3015	-0.0789	19		IGR	island
cg15207742	-0.1298	0.2963	7.08e-06	0.0008708	0.3499	0.2201	-0.1298	20	RIMS4	Body	island
cg22507723	-0.0883	0.4083	7.09e-06	0.000871743	0.4448	0.3564	-0.0883	12	AGAP2	1stExon	island
cg13733545	-0.1164	0.7226	7.15e-06	0.000877582	0.7706	0.6542	-0.1164	12		IGR	island
cg24087743	-0.1311	0.4855	7.18e-06	0.000880402	0.5396	0.4085	-0.1311	4	NBLA00301	Body	island
cg09049672	-0.1481	0.2381	7.22e-06	0.000883844	0.2992	0.1511	-0.1481	5	ADRA1B	TSS1500	island
cg19815904	-0.0088	0.0252	7.24e-06	0.000883844	0.0288	0.02	-0.0088	7	SEMA3C	5'UTR	island
cg05938149	-0.0791	0.345	7.24e-06	0.000883844	0.3776	0.2985	-0.0791	16	ZNF469	Body	island
cg12606409	-0.029	0.1128	7.24e-06	0.000883844	0.1247	0.0958	-0.029	2		IGR	island
cg15736127	-0.0812	0.2736	7.26e-06	0.000885092	0.3071	0.2259	-0.0812	2	GPD2	1stExon	island
cg11410023	-0.1794	0.5219	7.26e-06	0.000885092	0.596	0.4166	-0.1794	3	EPHA6	1stExon	island
cg02397727	-0.0372	0.0808	7.31e-06	0.000889471	0.0962	0.059	-0.0372	1	SLC30A2	Body	island
cg02347074	-0.1226	0.389	7.34e-06	0.000890087	0.4396	0.317	-0.1226	2	PAX3	Body	island
cg09010323	-0.111	0.2889	7.34e-06	0.000890087	0.3347	0.2237	-0.111	11	MAP6	TSS200	island
cg17716648	-0.0776	0.9065	7.34e-06	0.000890087	0.9385	0.8609	-0.0776	6		IGR	island
cg20881054	-0.094	0.1226	7.34e-06	0.000890087	0.1614	0.0675	-0.094	14	VASH1	1stExon	island
cg01830294	-0.1114	0.4408	7.38e-06	0.000892625	0.4868	0.3754	-0.1114	7	WNT2	TSS200	island
cg04112126	-0.0822	0.6747	7.38e-06	0.000892625	0.7086	0.6265	-0.0822	10	KNDC1	Body	island
cg23730788	-0.056	0.8759	7.4e-06	0.00089412	0.899	0.843	-0.056	2		IGR	island
cg02160608	-0.051	0.3299	7.42e-06	0.000896007	0.3509	0.2999	-0.051	2	PSD4	Body	island
cg00729627	-0.0676	0.9044	7.45e-06	0.000898738	0.9323	0.8648	-0.0676	19		IGR	island
cg02875118	-0.1145	0.1744	7.49e-06	0.000901757	0.2216	0.1071	-0.1145	11	NCAM1	Body	island
cg20051033	-0.0855	0.1123	7.5e-06	0.000902026	0.1476	0.0621	-0.0855	3	CPNE9	Body	island
cg27493649	-0.0117	0.0461	7.52e-06	0.000903391	0.0509	0.0392	-0.0117	6	RNF39	Body	island
cg00358611	-0.0858	0.2685	7.55e-06	0.000906766	0.304	0.2181	-0.0858	11	FGF3	1stExon	island
cg19187410	-0.0724	0.1251	7.56e-06	0.000906961	0.155	0.0826	-0.0724	17		IGR	island
cg00282244	-0.0495	0.3604	7.62e-06	0.000912395	0.3808	0.3313	-0.0495	7	CLDN15	Body	island
cg14999001	-0.1409	0.2714	7.72e-06	0.000923792	0.3296	0.1886	-0.1409	7	RAMP3	1stExon	island
cg17176016	0.0922	0.7187	7.73e-06	0.000923792	0.6806	0.7728	0.0922	6		IGR	island
cg07819944	-0.1657	0.5459	7.75e-06	0.000925463	0.6142	0.4486	-0.1657	10	HMX3	Body	island
cg11545720	-0.0916	0.4689	7.77e-06	0.000926838	0.5067	0.4151	-0.0916	19	SEMA6B	1stExon	island
cg05554039	-0.1184	0.2221	7.83e-06	0.000931612	0.271	0.1526	-0.1184	11	MAP6	1stExon	island
cg13707623	-0.0946	0.8239	7.83e-06	0.000931612	0.863	0.7684	-0.0946	20	ZNF831	1stExon	island
cg27357316	0.0687	0.154	7.83e-06	0.000931612	0.1256	0.1943	0.0687	17		IGR	island
cg27424244	-0.1173	0.2579	7.89e-06	0.000936986	0.3063	0.189	-0.1173	19		IGR	island
cg13055665	-0.1169	0.223	7.91e-06	0.000937209	0.2713	0.1543	-0.1169	12	NELL2	Body	island
cg06550165	-0.1017	0.8451	7.92e-06	0.000937209	0.8871	0.7854	-0.1017	10	ITIH5	Body	island
cg17418463	-0.1385	0.2297	7.92e-06	0.000937209	0.2868	0.1483	-0.1385	1		IGR	island
cg00177127	-0.082	0.4334	7.92e-06	0.000937209	0.4672	0.3852	-0.082	1	EPHA8	Body	island
cg05269784	-0.0832	0.4318	7.94e-06	0.000938256	0.4661	0.3829	-0.0832	1	EPHA8	Body	island
cg13033070	-0.1072	0.816	7.98e-06	0.000941284	0.8602	0.7531	-0.1072	5		IGR	island
cg01849198	-0.0127	0.0488	7.99e-06	0.000941284	0.054	0.0413	-0.0127	1	SERINC2	TSS200	island
cg24002183	-0.0769	0.5147	7.99e-06	0.000941284	0.5465	0.4696	-0.0769	19	RASAL3	Body	island
cg07648238	-0.0119	0.0323	8e-06	0.000941284	0.0372	0.0253	-0.0119	12	LTBR	TSS200	island
cg16126280	-0.1651	0.4832	8.04e-06	0.000945595	0.5513	0.3862	-0.1651	5	EBF1	TSS1500	island
cg10313673	-0.0712	0.1021	8.1e-06	0.000952057	0.1315	0.0603	-0.0712	19	CILP2	5'UTR	island
cg02503850	-0.0596	0.1345	8.11e-06	0.000952271	0.1591	0.0995	-0.0596	10	ADAMTS14	TSS200	island
cg27582240	-0.0972	0.5588	8.13e-06	0.000953487	0.5989	0.5017	-0.0972	18		IGR	island
cg25902187	-0.1347	0.1834	8.15e-06	0.000954193	0.239	0.1043	-0.1347	15	PYGO1	1stExon	island
cg06049781	-0.0348	0.0901	8.18e-06	0.00095673	0.1045	0.0696	-0.0348	2	CYP26B1	Body	island
cg21255942	-0.1761	0.4295	8.2e-06	0.0009588	0.5022	0.3261	-0.1761	22		IGR	island
cg25984973	-0.0471	0.0884	8.21e-06	0.0009588	0.1078	0.0607	-0.0471	20	RTEL1	TSS200	island
cg05767421	-0.043	0.1327	8.23e-06	0.0009588	0.1504	0.1074	-0.043	8	MAL2	Body	island
cg26916297	-0.1283	0.3251	8.23e-06	0.0009588	0.3781	0.2498	-0.1283	7	C7orf52	TSS200	island
cg21400170	-0.0936	0.2281	8.24e-06	0.0009588	0.2668	0.1732	-0.0936	17		IGR	island
cg25503695	-0.1469	0.8091	8.25e-06	0.000959039	0.8697	0.7228	-0.1469	4	CPLX1	Body	island
cg05366189	-0.0784	0.8806	8.26e-06	0.000959572	0.913	0.8346	-0.0784	19	CACNA1A	Body	island
cg11727383	-0.1105	0.4352	8.27e-06	0.000959572	0.4808	0.3703	-0.1105	10	LBX1	1stExon	island
cg15286847	0.0453	0.881	8.28e-06	0.000959572	0.8623	0.9076	0.0453	16	KLHL36	Body	island
cg23505344	-0.0427	0.0726	8.3e-06	0.000961072	0.0903	0.0476	-0.0427	14	C14orf132	TSS200	island
cg06833110	0.1725	0.2807	8.32e-06	0.000962215	0.2095	0.382	0.1725	2	MEIS1	Body	island
cg00566759	-0.0093	0.0263	8.32e-06	0.000962215	0.0301	0.0209	-0.0093	18	DSC2	1stExon	island
cg27320207	-0.0428	0.1866	8.42e-06	0.000972441	0.2043	0.1615	-0.0428	19	NOTCH3	Body	island
cg12845051	-0.0731	0.845	8.47e-06	0.000977537	0.8751	0.802	-0.0731	5	SLC6A18	Body	island
cg15593298	-0.1351	0.4721	8.55e-06	0.000985823	0.5278	0.3928	-0.1351	3	PAQR9	1stExon	island
cg07012926	-0.1191	0.3291	8.56e-06	0.000986078	0.3783	0.2592	-0.1191	5	GLRA1	TSS200	island
cg20645074	-0.0111	0.0424	8.57e-06	0.000986238	0.047	0.0359	-0.0111	12	ADCY6	5'UTR	island
cg01944302	-0.0737	0.9303	8.66e-06	0.000995023	0.9607	0.887	-0.0737	16		IGR	island
cg11414507	-0.0713	0.9309	8.67e-06	0.000995023	0.9604	0.8891	-0.0713	12		IGR	island
cg05266226	-0.0879	0.4741	8.68e-06	0.000995023	0.5104	0.4225	-0.0879	1	EPHA8	Body	island
cg12825804	-0.1335	0.2351	8.69e-06	0.000995551	0.2902	0.1567	-0.1335	14	VASH1	TSS1500	island
cg14912728	-0.1356	0.2835	8.74e-06	0.000999982	0.3395	0.2038	-0.1356	17	PMP22	5'UTR	island
cg00095594	-0.1283	0.1832	8.75e-06	0.00100068	0.2361	0.1078	-0.1283	1	NID1	TSS200	island
cg16619899	-0.0791	0.7755	8.76e-06	0.00100122	0.8082	0.729	-0.0791	8		IGR	island
cg17434647	-0.0961	0.8197	8.78e-06	0.00100226	0.8594	0.7633	-0.0961	19	RYR1	Body	island
cg22392666	-0.1444	0.3032	8.82e-06	0.0010045	0.3628	0.2184	-0.1444	19	FXYD7	5'UTR	island
cg01731355	-0.0534	0.9626	8.83e-06	0.0010045	0.9847	0.9313	-0.0534	7	PTPRN2	Body	island
cg27387705	-0.0801	0.9025	8.84e-06	0.0010045	0.9355	0.8555	-0.0801	20		IGR	island
cg18338311	-0.1254	0.397	8.84e-06	0.0010045	0.4487	0.3233	-0.1254	17	TMEM132E	1stExon	island
cg15822394	-0.0848	0.2813	8.85e-06	0.0010045	0.3163	0.2315	-0.0848	19	FCHO1	Body	island
cg01415919	-0.1276	0.802	8.87e-06	0.00100626	0.8547	0.7271	-0.1276	20	KCNQ2	Body	island
cg08740698	-0.0132	0.0393	8.96e-06	0.00101499	0.0447	0.0315	-0.0132	12	LTBR	TSS200	island
cg27143370	-0.0959	0.167	9.03e-06	0.00102254	0.2066	0.1106	-0.0959	20	HRH3	TSS1500	island
cg13900349	-0.0629	0.9471	9.06e-06	0.00102498	0.973	0.9101	-0.0629	7	PTPRN2	Body	island
cg02136132	-0.1017	0.1203	9.07e-06	0.00102498	0.1623	0.0606	-0.1017	14	KCNK13	TSS1500	island
cg17326875	-0.0449	0.7368	9.1e-06	0.00102772	0.7553	0.7104	-0.0449	10		IGR	island
cg00745046	-0.0851	0.8645	9.17e-06	0.00103371	0.8997	0.8146	-0.0851	10		IGR	island
cg18517195	-0.0263	0.0723	9.18e-06	0.00103402	0.0832	0.0569	-0.0263	15	LRRC49	TSS1500	island
cg05772218	-0.0638	0.3377	9.19e-06	0.00103402	0.3641	0.3002	-0.0638	17	ITGAE	Body	island
cg05628702	-0.076	0.3452	9.2e-06	0.00103402	0.3765	0.3006	-0.076	20	C20orf117	Body	island
cg26432256	-0.118	0.2103	9.23e-06	0.00103656	0.259	0.141	-0.118	14	ZDHHC22	5'UTR	island
cg12034943	0.1295	0.2318	9.25e-06	0.00103762	0.1784	0.3078	0.1295	19	CRTC1	Body	island
cg14314071	-0.1084	0.2852	9.26e-06	0.00103762	0.3299	0.2215	-0.1084	17	PMP22	5'UTR	island
cg13509849	-0.082	0.1432	9.26e-06	0.00103762	0.1771	0.0951	-0.082	14	KCNK13	TSS200	island
cg00040411	-0.0924	0.6856	9.31e-06	0.00104163	0.7237	0.6314	-0.0924	6		IGR	island
cg09778828	-0.0287	0.0958	9.38e-06	0.00104831	0.1077	0.079	-0.0287	9		IGR	island
cg23377551	-0.0942	0.344	9.42e-06	0.00105179	0.3829	0.2887	-0.0942	12	AGAP2	Body	island
cg01773927	-0.1029	0.3382	9.43e-06	0.00105179	0.3807	0.2778	-0.1029	12		IGR	island
cg06313241	-0.0682	0.9382	9.44e-06	0.00105179	0.9664	0.8982	-0.0682	1	PRDM16	3'UTR	island
cg09087110	-0.1025	0.1387	9.44e-06	0.00105179	0.181	0.0785	-0.1025	3	CACNA2D2	Body	island
cg07054927	-0.0907	0.7737	9.47e-06	0.00105404	0.8111	0.7204	-0.0907	19		IGR	island
cg04976799	-0.1122	0.7216	9.56e-06	0.00106266	0.7679	0.6557	-0.1122	10	GPR123	3'UTR	island
cg18330571	-0.0941	0.465	9.58e-06	0.00106362	0.5038	0.4097	-0.0941	10	EBF3	Body	island
cg06432479	-0.0461	0.0837	9.6e-06	0.00106362	0.1028	0.0567	-0.0461	1	TAL1	Body	island
cg03585764	-0.0877	0.8085	9.6e-06	0.00106362	0.8447	0.7569	-0.0877	5	RASGEF1C	Body	island
cg10307818	-0.0364	0.0643	9.61e-06	0.00106362	0.0793	0.0429	-0.0364	15	DISP2	TSS1500	island
cg12737110	-0.0697	0.1973	9.68e-06	0.00107061	0.2261	0.1564	-0.0697	2		IGR	island
cg24604043	-0.0966	0.151	9.74e-06	0.00107619	0.1909	0.0943	-0.0966	19	SLC39A3	TSS1500	island
cg23314297	-0.0682	0.9005	9.77e-06	0.00107881	0.9286	0.8604	-0.0682	18	KCNG2	Body	island
cg15315157	-0.1071	0.3466	9.8e-06	0.00108079	0.3908	0.2838	-0.1071	1		IGR	island
cg22143289	-0.1192	0.3788	9.82e-06	0.00108169	0.428	0.3088	-0.1192	19	VSTM2B	Body	island
cg14735689	-0.0112	0.0388	9.83e-06	0.00108169	0.0434	0.0322	-0.0112	11	TSKU	5'UTR	island
cg20541238	-0.1058	0.1195	9.85e-06	0.00108325	0.1632	0.0574	-0.1058	3		IGR	island
cg07796977	-0.0702	0.9123	9.91e-06	0.001088	0.9412	0.871	-0.0702	8		IGR	island
cg27150178	-0.0602	0.2714	9.91e-06	0.001088	0.2962	0.236	-0.0602	19	APC2	Body	island
cg09827249	-0.0848	0.3112	9.92e-06	0.001088	0.3462	0.2613	-0.0848	10	VENTX	TSS200	island
cg26997553	-0.0593	0.9333	9.93e-06	0.001088	0.9578	0.8985	-0.0593	8	TSNARE1	Body	island
cg15665646	-0.1126	0.3356	1e-05	0.00109679	0.3821	0.2694	-0.1126	15	GABRA5	TSS200	island
cg27223047	-0.183	0.4475	1e-05	0.00109786	0.523	0.34	-0.183	5	FBN2	TSS1500	island
cg13267931	-0.1314	0.4224	1.01e-05	0.00110228	0.4767	0.3452	-0.1314	7	EMID2	1stExon	island
cg21285383	-0.0319	0.1412	1.02e-05	0.00111458	0.1544	0.1224	-0.0319	16	SPIRE2	TSS1500	island
cg06660530	-0.1214	0.3426	1.02e-05	0.00111494	0.3927	0.2713	-0.1214	20	MIR124-3	Body	island
cg19006220	-0.1412	0.6896	1.03e-05	0.00111768	0.7479	0.6067	-0.1412	2		IGR	island
cg08387463	-0.0874	0.8352	1.03e-05	0.00112205	0.8712	0.7839	-0.0874	8	ARC	1stExon	island
cg22229594	-0.1083	0.2507	1.03e-05	0.0011226	0.2954	0.1871	-0.1083	17	PMP22	5'UTR	island
cg14477452	-0.1014	0.1374	1.03e-05	0.0011226	0.1793	0.0778	-0.1014	12	SOX5	TSS1500	island
cg20419307	-0.1173	0.2144	1.03e-05	0.0011226	0.2628	0.1455	-0.1173	12	PPFIA2	5'UTR	island
cg27143007	-0.1259	0.6463	1.04e-05	0.00112397	0.6982	0.5723	-0.1259	7	PTPRN2	Body	island
cg20796611	-0.1027	0.5232	1.04e-05	0.00112397	0.5656	0.4629	-0.1027	1	ACTL8	Body	island
cg10333311	-0.0789	0.7808	1.04e-05	0.00112434	0.8134	0.7345	-0.0789	5	SLC6A18	Body	island
cg21484228	-0.1454	0.2909	1.04e-05	0.00112434	0.3509	0.2055	-0.1454	3	TRIM71	TSS200	island
cg11414017	-0.1323	0.8372	1.04e-05	0.00112565	0.8918	0.7595	-0.1323	7		IGR	island
cg08923100	-0.0084	0.0348	1.04e-05	0.0011263	0.0383	0.0299	-0.0084	1	LOC100302401	TSS1500	island
cg16606773	-0.0818	0.3651	1.05e-05	0.00113019	0.3989	0.3171	-0.0818	20	RIN2	Body	island
cg17545182	-0.0834	0.863	1.05e-05	0.00113202	0.8974	0.814	-0.0834	1	LOC148824	Body	island
cg22059073	-0.0884	0.3745	1.06e-05	0.00113613	0.4109	0.3225	-0.0884	22	CECR6	TSS1500	island
cg14080925	-0.0919	0.8082	1.06e-05	0.00113649	0.8462	0.7543	-0.0919	4	PDE6B	Body	island
cg23702412	-0.1193	0.2121	1.06e-05	0.00113804	0.2613	0.1421	-0.1193	14	SLC8A3	TSS200	island
cg20512175	-0.0957	0.3499	1.06e-05	0.00113804	0.3894	0.2937	-0.0957	15		IGR	island
cg16834823	-0.1683	0.6314	1.06e-05	0.0011385	0.7009	0.5326	-0.1683	6	TNXB	Body	island
cg09216081	-0.0393	0.9411	1.06e-05	0.00114043	0.9573	0.918	-0.0393	10	GPR123	Body	island
cg20947470	-0.1479	0.5242	1.08e-05	0.0011514	0.5853	0.4374	-0.1479	3	GNAT1	Body	island
cg20930114	-0.0256	0.079	1.08e-05	0.00115336	0.0896	0.064	-0.0256	2	SEPT10	TSS1500	island
cg21161394	-0.0835	0.2473	1.08e-05	0.00115336	0.2818	0.1983	-0.0835	1	CD247	Body	island
cg25566352	-0.1612	0.4011	1.08e-05	0.00115336	0.4676	0.3064	-0.1612	12	RFX4	Body	island
cg18530762	-0.0824	0.6894	1.08e-05	0.00115336	0.7234	0.641	-0.0824	22	FAM19A5	Body	island
cg04309849	-0.0877	0.4043	1.08e-05	0.00115489	0.4405	0.3528	-0.0877	10		IGR	island
cg11213248	-0.1239	0.2141	1.09e-05	0.00115606	0.2652	0.1413	-0.1239	13		IGR	island
cg18075379	-0.0805	0.825	1.09e-05	0.00115606	0.8582	0.7777	-0.0805	20		IGR	island
cg11908384	-0.0493	0.0625	1.09e-05	0.00116029	0.0828	0.0335	-0.0493	11	BSX	TSS1500	island
cg25237016	-0.1088	0.2837	1.1e-05	0.00116453	0.3286	0.2198	-0.1088	19	SPTBN4	Body	island
cg18482164	-0.1293	0.3915	1.1e-05	0.00116838	0.4449	0.3156	-0.1293	17	NEUROD2	5'UTR	island
cg13069211	-0.0531	0.7092	1.1e-05	0.00116838	0.7311	0.6781	-0.0531	10		IGR	island
cg04377908	-0.0723	0.7596	1.11e-05	0.00117087	0.7895	0.7171	-0.0723	22	FAM19A5	Body	island
cg06167730	-0.0905	0.8649	1.11e-05	0.00117584	0.9022	0.8117	-0.0905	8		IGR	island
cg20710394	-0.109	0.1082	1.12e-05	0.0011815	0.1531	0.0441	-0.109	4	MFAP3L	1stExon	island
cg02045971	-0.1116	0.6519	1.12e-05	0.00118544	0.698	0.5864	-0.1116	3	PRR23B	TSS200	island
cg00413426	-0.1061	0.7495	1.12e-05	0.00118566	0.7933	0.6872	-0.1061	16	C16orf81	Body	island
cg00855483	-0.1	0.2284	1.13e-05	0.00118657	0.2697	0.1696	-0.1	6		IGR	island
cg19380499	-0.0616	0.1745	1.13e-05	0.00118953	0.1999	0.1383	-0.0616	3	CCDC48	Body	island
cg07730551	-0.0808	0.7695	1.13e-05	0.00118953	0.8029	0.722	-0.0808	16		IGR	island
cg10928087	-0.1421	0.2253	1.13e-05	0.00119054	0.2839	0.1418	-0.1421	3	PTH1R	5'UTR	island
cg25032094	0.1179	0.2012	1.13e-05	0.00119054	0.1525	0.2704	0.1179	17	MYO15B	TSS1500	island
cg18608610	-0.0635	0.3628	1.14e-05	0.00119054	0.389	0.3255	-0.0635	7	HECW1	Body	island
cg22377505	-0.1059	0.3219	1.15e-05	0.00120147	0.3656	0.2597	-0.1059	1		IGR	island
cg25460281	-0.1209	0.8324	1.15e-05	0.00120712	0.8823	0.7614	-0.1209	10		IGR	island
cg02505002	-0.1245	0.7415	1.16e-05	0.00121071	0.7929	0.6684	-0.1245	19	C3P1	Body	island
cg14484844	0.0895	0.3576	1.16e-05	0.00121369	0.3206	0.4102	0.0895	9		IGR	island
cg10628818	-0.0325	0.063	1.16e-05	0.00121475	0.0764	0.0439	-0.0325	1	RSPO1	1stExon	island
cg25104186	-0.1222	0.1906	1.17e-05	0.00121769	0.2411	0.1188	-0.1222	1	CSMD2	Body	island
cg05330297	-0.1031	0.1532	1.17e-05	0.00122036	0.1957	0.0926	-0.1031	14	KCNK13	TSS1500	island
cg03602730	-0.1159	0.3021	1.17e-05	0.00122036	0.35	0.2341	-0.1159	3	STXBP5L	TSS200	island
cg23996071	-0.0305	0.1091	1.18e-05	0.00122407	0.1217	0.0912	-0.0305	1	HOOK1	1stExon	island
cg14048880	-0.1239	0.6478	1.18e-05	0.00122407	0.699	0.575	-0.1239	9		IGR	island
cg10264692	-0.0799	0.862	1.18e-05	0.00122407	0.895	0.8151	-0.0799	20		IGR	island
cg17954152	-0.1333	0.3752	1.18e-05	0.00122612	0.4302	0.2969	-0.1333	1	PROX1	TSS1500	island
cg07134627	-0.0906	0.6902	1.18e-05	0.00122621	0.7276	0.637	-0.0906	21		IGR	island
cg01521106	-0.1315	0.242	1.19e-05	0.00122841	0.2963	0.1648	-0.1315	17		IGR	island
cg16115720	-0.1363	0.3197	1.19e-05	0.00122862	0.376	0.2396	-0.1363	1	CD34	1stExon	island
cg06808897	-0.1014	0.1647	1.19e-05	0.0012288	0.2065	0.1051	-0.1014	19	ELAVL3	Body	island
cg01495122	-0.1217	0.2402	1.19e-05	0.0012288	0.2904	0.1687	-0.1217	8	SFRP1	TSS200	island
cg24502342	-0.1066	0.2658	1.19e-05	0.0012288	0.3098	0.2031	-0.1066	20		IGR	island
cg25025297	-0.0188	0.0984	1.2e-05	0.00123271	0.1062	0.0874	-0.0188	1	TMEM51	5'UTR	island
cg14775296	0.0867	0.1301	1.2e-05	0.0012353	0.0943	0.181	0.0867	2	MEIS1	Body	island
cg09837037	-0.098	0.5399	1.2e-05	0.0012353	0.5804	0.4824	-0.098	5	SLC6A19	TSS200	island
cg21173447	-0.1379	0.4282	1.2e-05	0.0012353	0.4851	0.3472	-0.1379	21	DSCAM	1stExon	island
cg06602200	-0.0652	0.1908	1.21e-05	0.00123789	0.2177	0.1525	-0.0652	11		IGR	island
cg11806635	-0.0801	0.8108	1.21e-05	0.00123789	0.8438	0.7637	-0.0801	1	TAS1R2	Body	island
cg21942893	-0.0691	0.7798	1.21e-05	0.00123924	0.8083	0.7392	-0.0691	19		IGR	island
cg12734609	-0.0407	0.2607	1.21e-05	0.00124231	0.2774	0.2368	-0.0407	10		IGR	island
cg26685195	-0.1219	0.345	1.21e-05	0.00124268	0.3953	0.2734	-0.1219	1	SLC30A10	1stExon	island
cg01487187	-0.1386	0.4152	1.21e-05	0.00124268	0.4724	0.3338	-0.1386	11	CCKBR	1stExon	island
cg22129545	-0.1209	0.762	1.22e-05	0.00124369	0.8119	0.691	-0.1209	2	UCN	TSS200	island
cg21124497	-0.16	0.3176	1.22e-05	0.00124386	0.3837	0.2237	-0.16	3	TRIM71	TSS200	island
cg00635695	-0.0549	0.9385	1.22e-05	0.00124386	0.9612	0.9063	-0.0549	7	PTPRN2	Body	island
cg11638921	-0.0989	0.8604	1.22e-05	0.0012452	0.9012	0.8023	-0.0989	12	TMEM132D	Body	island
cg23685759	-0.1304	0.299	1.23e-05	0.00124899	0.3529	0.2224	-0.1304	10	SLIT1	Body	island
cg23836456	-0.008	0.0242	1.23e-05	0.00124899	0.0275	0.0195	-0.008	19		IGR	island
cg26677448	-0.0627	0.0995	1.23e-05	0.00124899	0.1254	0.0626	-0.0627	10	PAX2	TSS200	island
cg25361663	-0.1212	0.8365	1.23e-05	0.00124899	0.8865	0.7653	-0.1212	7	PRKAR1B	Body	island
cg24983105	-0.1045	0.135	1.23e-05	0.001251	0.1781	0.0736	-0.1045	12	SLC4A8	5'UTR	island
cg21039665	-0.0673	0.8455	1.24e-05	0.00125204	0.8732	0.8059	-0.0673	17	HRNBP3	5'UTR	island
cg10802480	-0.0816	0.4217	1.24e-05	0.00125204	0.4554	0.3738	-0.0816	1	FLJ42875	Body	island
cg24484802	-0.1486	0.6511	1.24e-05	0.00125204	0.7124	0.5638	-0.1486	12	ANO2	Body	island
cg05315443	-0.0097	0.0406	1.24e-05	0.00125207	0.0446	0.0349	-0.0097	12	HMGA2	1stExon	island
cg09434085	-0.0994	0.7179	1.24e-05	0.00125733	0.759	0.6595	-0.0994	7	PTPRN2	Body	island
cg20698862	-0.0371	0.1129	1.25e-05	0.00125786	0.1282	0.0911	-0.0371	10		IGR	island
cg05220599	-0.1228	0.5957	1.25e-05	0.00125927	0.6464	0.5236	-0.1228	10	GPR123	3'UTR	island
cg01568319	-0.1065	0.2081	1.25e-05	0.00125965	0.2521	0.1455	-0.1065	6	SMOC2	5'UTR	island
cg02487453	-0.0455	0.0736	1.25e-05	0.00126053	0.0924	0.0468	-0.0455	22	OSBP2	Body	island
cg11236526	-0.0569	0.1132	1.26e-05	0.00126169	0.1367	0.0798	-0.0569	3		IGR	island
cg26332191	-0.1108	0.5801	1.26e-05	0.00126169	0.6258	0.515	-0.1108	19	ZSCAN1	Body	island
cg26397188	-0.1495	0.4051	1.26e-05	0.00126169	0.4668	0.3173	-0.1495	12	WIF1	TSS200	island
cg14132364	-0.1246	0.7478	1.26e-05	0.00126169	0.7992	0.6746	-0.1246	9		IGR	island
cg07892422	-0.058	0.1619	1.26e-05	0.00126169	0.1859	0.1279	-0.058	12	HOXC13	1stExon	island
cg10831196	-0.1057	0.823	1.26e-05	0.00126169	0.8666	0.761	-0.1057	8	DLGAP2	Body	island
cg13881199	-0.1088	0.2608	1.26e-05	0.00126169	0.3057	0.1969	-0.1088	1	TRIM67	TSS1500	island
cg10930289	-0.1204	0.7609	1.26e-05	0.00126169	0.8106	0.6902	-0.1204	5	LOC645323	Body	island
cg27361011	0.1117	0.4228	1.26e-05	0.00126169	0.3767	0.4884	0.1117	2		IGR	island
cg19788308	0.0758	0.0599	1.27e-05	0.00126169	0.0286	0.1044	0.0758	3	CMTM7	Body	island
cg02320543	0.0966	0.6875	1.27e-05	0.00126169	0.6476	0.7442	0.0966	14		IGR	island
cg21269934	-0.1012	0.3436	1.27e-05	0.0012664	0.3854	0.2842	-0.1012	4	NAT8L	TSS1500	island
cg09536426	-0.0673	0.7128	1.27e-05	0.00126907	0.7406	0.6732	-0.0673	16		IGR	island
cg08393070	-0.1427	0.2833	1.28e-05	0.00127057	0.3422	0.1995	-0.1427	16	HBM	TSS200	island
cg19480198	-0.1435	0.515	1.28e-05	0.00127057	0.5742	0.4308	-0.1435	19	COMP	Body	island
cg00881552	-0.0947	0.152	1.29e-05	0.00127688	0.1911	0.0964	-0.0947	14	KCNK13	TSS200	island
cg12800028	-0.1012	0.5309	1.29e-05	0.00127766	0.5726	0.4714	-0.1012	6	GPR6	TSS200	island
cg17412248	-0.1028	0.2857	1.29e-05	0.00127828	0.3281	0.2254	-0.1028	20	CDH22	Body	island
cg18693346	-0.0529	0.4141	1.29e-05	0.00127828	0.436	0.383	-0.0529	7	DPY19L2P2	Body	island
cg17361896	-0.0799	0.4631	1.29e-05	0.00127857	0.4961	0.4162	-0.0799	20	HSPA12B	Body	island
cg15428949	-0.0519	0.935	1.3e-05	0.00128125	0.9564	0.9045	-0.0519	8		IGR	island
cg10037494	-0.1419	0.4069	1.3e-05	0.00128125	0.4654	0.3235	-0.1419	11	INS-IGF2	Body	island
cg01520588	-0.0764	0.3545	1.3e-05	0.00128363	0.386	0.3096	-0.0764	6		IGR	island
cg24734735	-0.0295	0.9536	1.3e-05	0.00128363	0.9658	0.9362	-0.0295	7	LOC154822	Body	island
cg04848925	-0.032	0.0546	1.3e-05	0.00128395	0.0678	0.0358	-0.032	17	TTLL6	Body	island
cg17471928	-0.141	0.3465	1.31e-05	0.00128625	0.4047	0.2637	-0.141	17	STAC2	1stExon	island
cg26682866	-0.1307	0.1875	1.31e-05	0.00128625	0.2415	0.1107	-0.1307	2	CDK5R2	TSS200	island
cg05297328	-0.0576	0.7954	1.31e-05	0.00128747	0.8192	0.7616	-0.0576	14	MIR410	TSS200	island
cg13959523	-0.1126	0.3677	1.31e-05	0.00128897	0.4142	0.3016	-0.1126	19	CHST8	5'UTR	island
cg12426092	-0.0525	0.1518	1.32e-05	0.00129711	0.1735	0.121	-0.0525	15		IGR	island
cg22777326	-0.1021	0.1878	1.32e-05	0.00129711	0.2299	0.1278	-0.1021	4	NKX3-2	TSS1500	island
cg15733245	-0.0816	0.8901	1.33e-05	0.00130213	0.9238	0.8422	-0.0816	12		IGR	island
cg11544138	-0.0695	0.5458	1.33e-05	0.00130213	0.5745	0.505	-0.0695	19	GRIN3B	Body	island
cg26558485	-0.0598	0.1353	1.33e-05	0.00130214	0.16	0.1002	-0.0598	1	CYP4X1	1stExon	island
cg23046475	-0.0063	0.026	1.33e-05	0.00130214	0.0286	0.0223	-0.0063	17	EPN2	5'UTR	island
cg26226142	-0.0926	0.1388	1.33e-05	0.00130214	0.177	0.0844	-0.0926	5	CHSY3	1stExon	island
cg07732755	-0.0395	0.1287	1.34e-05	0.00130437	0.145	0.1055	-0.0395	1	RUSC1	Body	island
cg18459154	-0.1133	0.567	1.34e-05	0.00130437	0.6138	0.5005	-0.1133	20		IGR	island
cg24309730	0.0156	0.0494	1.34e-05	0.00130437	0.0429	0.0585	0.0156	5	RARS	TSS200	island
cg24410546	-0.1088	0.1051	1.34e-05	0.00130437	0.15	0.0412	-0.1088	8	PNMA2	TSS200	island
cg22418909	-0.1191	0.241	1.34e-05	0.00130494	0.2902	0.1711	-0.1191	8	SFRP1	1stExon	island
cg10043047	-0.1119	0.21	1.34e-05	0.00130533	0.2562	0.1443	-0.1119	10	PPAPDC1A	Body	island
cg03354340	-0.0184	0.0504	1.35e-05	0.00131016	0.058	0.0396	-0.0184	16	MARVELD3	TSS200	island
cg07697895	-0.1562	0.389	1.35e-05	0.00131016	0.4534	0.2972	-0.1562	7	WNT2	Body	island
cg08767286	-0.0904	0.292	1.35e-05	0.00131016	0.3293	0.2389	-0.0904	2	GBX2	TSS1500	island
cg03887094	0.08	0.2397	1.36e-05	0.00131469	0.2067	0.2867	0.08	16	HSF4	Body	island
cg06733470	-0.0971	0.1692	1.36e-05	0.00131684	0.2092	0.1121	-0.0971	20	PPP1R16B	5'UTR	island
cg08509172	-0.1102	0.3584	1.36e-05	0.00131684	0.4039	0.2937	-0.1102	19	TM6SF2	Body	island
cg04670666	-0.1164	0.2807	1.37e-05	0.00131791	0.3287	0.2124	-0.1164	10	HMX3	Body	island
cg17200920	-0.1176	0.2686	1.37e-05	0.00131791	0.3172	0.1995	-0.1176	7		IGR	island
cg06121800	-0.0643	0.8897	1.37e-05	0.00131806	0.9162	0.8519	-0.0643	10	KNDC1	Body	island
cg00769161	-0.1195	0.457	1.37e-05	0.00131806	0.5063	0.3868	-0.1195	12	AGAP2	Body	island
cg18653282	-0.1208	0.2053	1.37e-05	0.00131806	0.2552	0.1344	-0.1208	14	KIF26A	TSS1500	island
cg08609445	-0.0665	0.9455	1.38e-05	0.00132383	0.973	0.9065	-0.0665	5		IGR	island
cg18064714	-0.0941	0.2225	1.38e-05	0.00132383	0.2613	0.1672	-0.0941	7	SP8	Body	island
cg11827453	-0.1392	0.3476	1.38e-05	0.00132681	0.405	0.2658	-0.1392	9	CACNA1B	Body	island
cg10599900	-0.1543	0.4302	1.38e-05	0.00132712	0.4938	0.3395	-0.1543	20	REM1	TSS200	island
cg05532594	-0.0727	0.9155	1.4e-05	0.00133721	0.9455	0.8729	-0.0727	22	FAM19A5	3'UTR	island
cg21644856	-0.0321	0.0893	1.4e-05	0.00134155	0.1025	0.0705	-0.0321	17	FN3K	TSS200	island
cg04086391	-0.057	0.9192	1.4e-05	0.0013418	0.9428	0.8857	-0.057	7	DPP6	3'UTR	island
cg00525011	-0.0383	0.1584	1.41e-05	0.00134692	0.1742	0.1359	-0.0383	16	RHBDF1	5'UTR	island
cg14542968	-0.0152	0.0418	1.41e-05	0.00134866	0.0481	0.0329	-0.0152	14		IGR	island
cg22352818	0.138	0.1978	1.42e-05	0.00135458	0.1409	0.2789	0.138	2		IGR	island
cg21318213	-0.0664	0.2117	1.43e-05	0.00136204	0.239	0.1727	-0.0664	15	NR2F2	TSS1500	island
cg03456968	-0.1446	0.3173	1.43e-05	0.00136207	0.377	0.2324	-0.1446	17	WNT9B	Body	island
cg20148210	-0.096	0.2351	1.43e-05	0.00136423	0.2747	0.1787	-0.096	8	FGFR1	TSS200	island
cg11113363	-0.1051	0.751	1.45e-05	0.00137478	0.7944	0.6892	-0.1051	1	PRDM16	Body	island
cg07625131	-0.0998	0.1839	1.45e-05	0.0013784	0.2251	0.1253	-0.0998	11	USH1C	1stExon	island
cg03127750	-0.0698	0.8444	1.45e-05	0.00137927	0.8732	0.8034	-0.0698	7	PTPRN2	Body	island
cg04788926	-0.0921	0.8029	1.45e-05	0.00137927	0.8409	0.7489	-0.0921	18		IGR	island
cg23791592	-0.1245	0.2249	1.46e-05	0.00137927	0.2763	0.1518	-0.1245	12	MSI1	Body	island
cg14980983	-0.1778	0.3095	1.46e-05	0.00137927	0.3829	0.2051	-0.1778	20	GATA5	TSS200	island
cg06765217	0.1465	0.4978	1.46e-05	0.00137927	0.4373	0.5838	0.1465	14		IGR	island
cg06433879	-0.1084	0.184	1.46e-05	0.00137927	0.2287	0.1204	-0.1084	20	SNAP25	5'UTR	island
cg07046852	-0.118	0.1975	1.46e-05	0.00138251	0.2462	0.1282	-0.118	1	C1orf95	Body	island
cg12144852	-0.0903	0.8323	1.46e-05	0.00138251	0.8696	0.7793	-0.0903	7	PTPRN2	Body	island
cg01574513	-0.1367	0.4349	1.47e-05	0.00138251	0.4913	0.3546	-0.1367	16		IGR	island
cg13883603	-0.0903	0.5891	1.47e-05	0.00138337	0.6264	0.5361	-0.0903	9	SH2D3C	Body	island
cg17330838	-0.0625	0.3367	1.47e-05	0.00138694	0.3625	0.3	-0.0625	11	SLC43A1	Body	island
cg01599709	-0.0586	0.1838	1.47e-05	0.00138744	0.208	0.1494	-0.0586	5	HBEGF	Body	island
cg11719297	-0.03	0.1419	1.48e-05	0.00139	0.1543	0.1243	-0.03	21	RIPK4	1stExon	island
cg00499781	-0.0746	0.9121	1.48e-05	0.00139008	0.9429	0.8683	-0.0746	16	A2BP1	Body	island
cg08033114	-0.1288	0.3623	1.48e-05	0.00139135	0.4154	0.2866	-0.1288	17	TMEM132E	1stExon	island
cg18872215	-0.0406	0.1533	1.49e-05	0.00139727	0.1701	0.1294	-0.0406	6	MAP7	TSS1500	island
cg04526209	-0.0425	0.5324	1.49e-05	0.00139796	0.5499	0.5074	-0.0425	19		IGR	island
cg04027961	-0.0959	0.6093	1.5e-05	0.0014004	0.6489	0.553	-0.0959	2		IGR	island
cg05081223	0.0512	0.0521	1.5e-05	0.0014004	0.031	0.0822	0.0512	12	H2AFJ	1stExon	island
cg08231189	-0.115	0.2066	1.5e-05	0.0014004	0.254	0.139	-0.115	10	MKX	5'UTR	island
cg06550057	-0.1116	0.233	1.5e-05	0.00140157	0.279	0.1675	-0.1116	2	FLJ32063	Body	island
cg06528575	-0.0365	0.0989	1.5e-05	0.0014019	0.114	0.0775	-0.0365	1	FAIM3	Body	island
cg16989646	-0.063	0.2472	1.5e-05	0.00140319	0.2732	0.2102	-0.063	13	SLC25A15	5'UTR	island
cg05372730	-0.1425	0.3227	1.51e-05	0.00140496	0.3816	0.239	-0.1425	10		IGR	island
cg00215133	-0.0926	0.7141	1.51e-05	0.00140657	0.7523	0.6597	-0.0926	18		IGR	island
cg19485202	-0.1329	0.39	1.51e-05	0.00140678	0.4448	0.312	-0.1329	19	COMP	1stExon	island
cg01428195	-0.0484	0.8149	1.51e-05	0.00140712	0.8348	0.7864	-0.0484	9	SEC16A	Body	island
cg01519784	-0.0948	0.3854	1.52e-05	0.00141105	0.4245	0.3298	-0.0948	19		IGR	island
cg19945931	-0.0615	0.1492	1.52e-05	0.00141319	0.1746	0.1131	-0.0615	12		IGR	island
cg13677785	0.0438	0.9172	1.52e-05	0.0014136	0.8991	0.9429	0.0438	22		IGR	island
cg17735531	0.1133	0.387	1.53e-05	0.00141434	0.3403	0.4536	0.1133	19	HCN2	Body	island
cg07191524	-0.0832	0.3925	1.53e-05	0.00141465	0.4268	0.3436	-0.0832	16		IGR	island
cg08822616	-0.0822	0.7971	1.54e-05	0.0014223	0.8311	0.7489	-0.0822	11	B3GAT1	Body	island
cg08072848	-0.0946	0.7425	1.54e-05	0.0014223	0.7815	0.6869	-0.0946	8		IGR	island
cg21637033	-0.0054	0.0222	1.54e-05	0.0014223	0.0244	0.019	-0.0054	12	TEAD4	TSS1500	island
cg03574765	-0.0823	0.6519	1.54e-05	0.00142303	0.6859	0.6036	-0.0823	16	CACNA1H	Body	island
cg16303279	-0.0625	0.5584	1.54e-05	0.00142305	0.5842	0.5217	-0.0625	11	H19	TSS1500	island
cg13437164	-0.076	0.0849	1.55e-05	0.00142738	0.1163	0.0403	-0.076	1	EPHA8	5'UTR	island
cg05223487	-0.055	0.2576	1.55e-05	0.00142738	0.2803	0.2253	-0.055	16		IGR	island
cg12086850	-0.039	0.9699	1.55e-05	0.00142738	0.986	0.947	-0.039	7		IGR	island
cg27626790	-0.1225	0.2873	1.55e-05	0.00142738	0.3379	0.2154	-0.1225	7	KCNH2	Body	island
cg16488953	-0.0451	0.9594	1.55e-05	0.00142738	0.978	0.9329	-0.0451	18	KCNG2	Body	island
cg11721177	-0.0475	0.3005	1.56e-05	0.00142738	0.3201	0.2727	-0.0475	1	EPHA8	Body	island
cg04863703	-0.0909	0.1878	1.56e-05	0.00142738	0.2253	0.1344	-0.0909	3	CACNA2D2	Body	island
cg13944099	-0.0694	0.2507	1.56e-05	0.00143003	0.2793	0.2099	-0.0694	19	TTC9B	Body	island
cg03747614	-0.0856	0.7359	1.56e-05	0.00143003	0.7712	0.6856	-0.0856	11	TECTA	Body	island
cg06379095	-0.0845	0.1361	1.57e-05	0.00143236	0.1709	0.0864	-0.0845	19	RETN	3'UTR	island
cg00989961	-0.1222	0.7399	1.57e-05	0.00143783	0.7904	0.6681	-0.1222	7	DPP6	3'UTR	island
cg12818557	-0.1389	0.6137	1.57e-05	0.00143783	0.671	0.5321	-0.1389	8	MMP16	TSS1500	island
cg22961513	-0.065	0.7141	1.58e-05	0.00143783	0.7409	0.676	-0.065	11	SPON1	Body	island
cg03278811	-0.0529	0.3474	1.58e-05	0.00143893	0.3693	0.3164	-0.0529	6	FOXO3	Body	island
cg13825375	-0.038	0.0993	1.58e-05	0.00143893	0.115	0.077	-0.038	16		IGR	island
cg10922935	-0.1464	0.3625	1.58e-05	0.00143893	0.4229	0.2765	-0.1464	17		IGR	island
cg01090686	-0.0972	0.7519	1.58e-05	0.00143893	0.792	0.6949	-0.0972	12		IGR	island
cg02647591	-0.1118	0.8055	1.58e-05	0.00143897	0.8517	0.7399	-0.1118	8		IGR	island
cg27569706	-0.0418	0.1054	1.58e-05	0.00143939	0.1227	0.0808	-0.0418	2	LTBP1	Body	island
cg14089692	-0.0551	0.0858	1.59e-05	0.00143939	0.1086	0.0535	-0.0551	20	ADAM33	Body	island
cg23453238	-0.0893	0.7133	1.59e-05	0.0014443	0.7502	0.6609	-0.0893	10	GFRA1	Body	island
cg16349656	-0.0694	0.1081	1.6e-05	0.00144895	0.1367	0.0674	-0.0694	7	KCNH2	TSS1500	island
cg24169669	0.1625	0.6292	1.6e-05	0.00144895	0.5621	0.7246	0.1625	14		IGR	island
cg11573854	-0.0596	0.2526	1.6e-05	0.00144954	0.2772	0.2176	-0.0596	7		IGR	island
cg12560987	-0.1096	0.5897	1.61e-05	0.00145434	0.6349	0.5254	-0.1096	7		IGR	island
cg24995657	-0.0434	0.1205	1.61e-05	0.00145434	0.1384	0.095	-0.0434	14	PLEK2	TSS1500	island
cg23749760	-0.0187	0.0667	1.61e-05	0.00145434	0.0744	0.0557	-0.0187	7	ZNF467	TSS1500	island
cg21480043	-0.0353	0.105	1.61e-05	0.00145434	0.1195	0.0843	-0.0353	19	CYP2S1	1stExon	island
cg26320244	-0.0623	0.317	1.61e-05	0.00145434	0.3427	0.2804	-0.0623	12		IGR	island
cg03807316	-0.0788	0.195	1.61e-05	0.00145434	0.2275	0.1487	-0.0788	19	DLL3	Body	island
cg15555932	-0.0425	0.1054	1.62e-05	0.00146054	0.123	0.0805	-0.0425	19	AP1M2	5'UTR	island
cg24628676	-0.1057	0.4944	1.62e-05	0.00146054	0.538	0.4323	-0.1057	5	PDE4D	Body	island
cg14336011	-0.1249	0.3379	1.63e-05	0.00146071	0.3894	0.2646	-0.1249	9	LHX3	Body	island
cg13710969	-0.0513	0.369	1.63e-05	0.00146071	0.3902	0.3389	-0.0513	17	BAHCC1	Body	island
cg04976324	-0.1509	0.3628	1.63e-05	0.00146262	0.4251	0.2742	-0.1509	1	PROX1	5'UTR	island
cg17462140	-0.0855	0.3805	1.63e-05	0.00146529	0.4157	0.3303	-0.0855	11	IGF2AS	Body	island
cg07124372	0.0714	0.0947	1.65e-05	0.00147373	0.0652	0.1366	0.0714	15	SMAD6	Body	island
cg17965690	-0.0635	0.4065	1.65e-05	0.00147416	0.4327	0.3692	-0.0635	19	SLC44A2	TSS200	island
cg07507755	-0.0523	0.1156	1.65e-05	0.00147434	0.1372	0.0849	-0.0523	16	ATP2C2	5'UTR	island
cg06557358	-0.0857	0.1315	1.65e-05	0.00147733	0.1668	0.0812	-0.0857	17	TMEM132E	TSS1500	island
cg21801378	-0.068	0.0829	1.67e-05	0.00148721	0.111	0.0429	-0.068	15	BRUNOL6	1stExon	island
cg00584016	-0.0821	0.8005	1.67e-05	0.00148981	0.8343	0.7523	-0.0821	10		IGR	island
cg01860189	-0.0932	0.8697	1.67e-05	0.0014926	0.9081	0.8149	-0.0932	12		IGR	island
cg00353844	-0.0593	0.9269	1.68e-05	0.00149878	0.9514	0.8921	-0.0593	1	PRDM16	Body	island
cg03333621	-0.1	0.5845	1.68e-05	0.00149878	0.6258	0.5258	-0.1	2		IGR	island
cg17875483	-0.1223	0.5204	1.69e-05	0.00150077	0.5709	0.4486	-0.1223	15		IGR	island
cg22033586	-0.0778	0.2336	1.69e-05	0.0015055	0.2658	0.1879	-0.0778	2	GPD2	1stExon	island
cg19052952	-0.0545	0.1238	1.7e-05	0.00150739	0.1462	0.0918	-0.0545	17	ZNF232	TSS200	island
cg08535600	-0.1549	0.2639	1.7e-05	0.00150763	0.3279	0.173	-0.1549	3	OXTR	1stExon	island
cg14306956	-0.1487	0.4422	1.7e-05	0.00150817	0.5036	0.3549	-0.1487	9	PAX5	Body	island
cg11350447	-0.1153	0.7643	1.7e-05	0.00150817	0.8119	0.6966	-0.1153	5	LOC645323	Body	island
cg24320612	-0.1365	0.2764	1.71e-05	0.0015108	0.3327	0.1962	-0.1365	20	GATA5	TSS1500	island
cg13720865	-0.0909	0.4474	1.71e-05	0.0015108	0.4849	0.394	-0.0909	9	KCNT1	Body	island
cg19937513	-0.1097	0.1539	1.72e-05	0.00151644	0.1992	0.0895	-0.1097	8	DUSP26	1stExon	island
cg07155318	-0.0666	0.8961	1.72e-05	0.00152008	0.9236	0.857	-0.0666	20		IGR	island
cg01026458	-0.0916	0.4007	1.73e-05	0.0015203	0.4385	0.3469	-0.0916	8	NECAB1	TSS200	island
cg27166177	-0.0758	0.2692	1.73e-05	0.0015203	0.3005	0.2246	-0.0758	22		IGR	island
cg08665810	-0.0254	0.0807	1.73e-05	0.0015203	0.0911	0.0658	-0.0254	2	BOK	TSS200	island
cg05315334	-0.0563	0.2529	1.73e-05	0.0015203	0.2761	0.2199	-0.0563	13	MCF2L	Body	island
cg22707624	-0.0926	0.1599	1.73e-05	0.0015203	0.1981	0.1055	-0.0926	20		IGR	island
cg02556655	0.0785	0.4819	1.73e-05	0.00152251	0.4495	0.528	0.0785	11	FERMT3	Body	island
cg22265273	-0.0742	0.8784	1.74e-05	0.00153151	0.909	0.8348	-0.0742	18	CETN1	TSS200	island
cg15381304	-0.148	0.4661	1.74e-05	0.00153151	0.5271	0.3792	-0.148	6	GPR6	TSS200	island
cg01615704	-0.0313	0.0842	1.75e-05	0.00153461	0.0971	0.0658	-0.0313	2	MALL	5'UTR	island
cg24342409	-0.132	0.2268	1.75e-05	0.00153702	0.2813	0.1493	-0.132	15	ST8SIA2	Body	island
cg14539532	-0.0541	0.2927	1.76e-05	0.00153702	0.3151	0.261	-0.0541	19		IGR	island
cg19740859	-0.0847	0.8706	1.76e-05	0.00153702	0.9055	0.8208	-0.0847	2	MYT1L	5'UTR	island
cg06391468	-0.0354	0.1039	1.76e-05	0.00153702	0.1185	0.0831	-0.0354	17	SOX9	5'UTR	island
cg00511674	-0.1065	0.4285	1.76e-05	0.00153702	0.4724	0.366	-0.1065	16		IGR	island
cg03387135	-0.1394	0.3469	1.77e-05	0.00154317	0.4044	0.265	-0.1394	20	MIR124-3	TSS200	island
cg09351315	0.0929	0.5926	1.77e-05	0.00154317	0.5542	0.6472	0.0929	17		IGR	island
cg14757311	-0.0621	0.8962	1.77e-05	0.00154324	0.9219	0.8598	-0.0621	16	LMF1	Body	island
cg26175428	-0.0754	0.792	1.77e-05	0.0015442	0.8231	0.7477	-0.0754	18	KCNG2	Body	island
cg10249507	-0.0439	0.9297	1.78e-05	0.00154906	0.9478	0.9039	-0.0439	19	UNC13A	Body	island
cg26442764	-0.1152	0.7948	1.78e-05	0.00154944	0.8423	0.7271	-0.1152	7		IGR	island
cg10056627	-0.0526	0.1706	1.78e-05	0.00155142	0.1923	0.1397	-0.0526	6	GNMT	Body	island
cg23340478	-0.1111	0.1899	1.79e-05	0.0015519	0.2358	0.1247	-0.1111	9	BARHL1	TSS1500	island
cg07826574	-0.0476	0.9169	1.8e-05	0.00155683	0.9366	0.8889	-0.0476	2		IGR	island
cg01100521	-0.0883	0.5579	1.8e-05	0.00155683	0.5943	0.506	-0.0883	19	CCDC105	Body	island
cg02540477	-0.1303	0.2815	1.8e-05	0.00155683	0.3353	0.205	-0.1303	6	SMOC2	5'UTR	island
cg11892836	-0.124	0.3426	1.8e-05	0.00156134	0.3937	0.2697	-0.124	11	NRXN2	1stExon	island
cg02694715	-0.0293	0.5878	1.81e-05	0.00156641	0.5999	0.5706	-0.0293	11	H19	TSS1500	island
cg05191891	-0.0968	0.8253	1.82e-05	0.00157425	0.8653	0.7685	-0.0968	2	C2orf85	Body	island
cg17344516	0.1254	0.2356	1.82e-05	0.00157694	0.1838	0.3093	0.1254	5		IGR	island
cg13104713	0.1305	0.1927	1.83e-05	0.00157975	0.1389	0.2694	0.1305	1		IGR	island
cg14093065	0.0711	0.0769	1.83e-05	0.00157975	0.0476	0.1187	0.0711	17		IGR	island
cg04193970	0.1329	0.4969	1.83e-05	0.00158063	0.4421	0.575	0.1329	14		IGR	island
cg21483700	-0.0974	0.1313	1.84e-05	0.0015871	0.1715	0.0741	-0.0974	19	RTBDN	Body	island
cg07059157	-0.0476	0.5938	1.84e-05	0.00158798	0.6135	0.5659	-0.0476	12	LOC400043	TSS200	island
cg26578621	-0.1021	0.1351	1.85e-05	0.00159141	0.1772	0.0751	-0.1021	11	ARHGAP20	5'UTR	island
cg13223938	-0.0427	0.6478	1.85e-05	0.00159385	0.6655	0.6227	-0.0427	12		IGR	island
cg04318006	-0.1064	0.1745	1.86e-05	0.00159417	0.2184	0.112	-0.1064	8	SNTB1	1stExon	island
cg03421270	-0.0983	0.6958	1.86e-05	0.00159417	0.7364	0.638	-0.0983	6	TNXB	Body	island
cg13252307	-0.1384	0.2488	1.86e-05	0.0015975	0.3059	0.1675	-0.1384	14	GSC	Body	island
cg23049291	-0.1377	0.2983	1.86e-05	0.00159776	0.3551	0.2174	-0.1377	1	LMX1A	Body	island
cg15774153	-0.1157	0.2188	1.87e-05	0.00159849	0.2666	0.1509	-0.1157	11	FGF19	1stExon	island
cg03882437	-0.1193	0.2815	1.87e-05	0.00159849	0.3308	0.2114	-0.1193	9	GRIN1	Body	island
cg04749453	-0.1046	0.4927	1.87e-05	0.00159849	0.5359	0.4313	-0.1046	16		IGR	island
cg07424785	-0.0918	0.7372	1.87e-05	0.00160211	0.7751	0.6832	-0.0918	1	PRDM16	Body	island
cg04749646	-0.1232	0.2745	1.88e-05	0.00160438	0.3254	0.2022	-0.1232	2	MARCH4	5'UTR	island
cg18087943	-0.0981	0.0942	1.88e-05	0.00160494	0.1347	0.0366	-0.0981	11	INS-IGF2	Body	island
cg14319409	-0.1224	0.2952	1.89e-05	0.00161034	0.3457	0.2233	-0.1224	5	GLRA1	TSS200	island
cg03781505	-0.1211	0.1574	1.89e-05	0.00161034	0.2074	0.0862	-0.1211	17		IGR	island
cg22285621	-0.0567	0.1384	1.89e-05	0.0016125	0.1618	0.1051	-0.0567	11	SSH3	Body	island
cg25252585	-0.0747	0.0684	1.9e-05	0.00161599	0.0992	0.0245	-0.0747	19	FXYD7	TSS200	island
cg08718050	-0.0767	0.9	1.9e-05	0.00161599	0.9317	0.855	-0.0767	11	SHANK2	Body	island
cg08132931	-0.1178	0.1801	1.9e-05	0.00161627	0.2287	0.1109	-0.1178	2	ADD2	5'UTR	island
cg10622019	-0.1075	0.7975	1.9e-05	0.00161627	0.8418	0.7343	-0.1075	1		IGR	island
cg08414087	-0.0715	0.094	1.91e-05	0.00161627	0.1235	0.052	-0.0715	10		IGR	island
cg22380533	-0.0999	0.1454	1.91e-05	0.00161711	0.1867	0.0868	-0.0999	19	SYT5	5'UTR	island
cg06627087	-0.0864	0.6679	1.92e-05	0.00162475	0.7035	0.6171	-0.0864	19		IGR	island
cg06336535	-0.0888	0.2607	1.92e-05	0.00162505	0.2974	0.2086	-0.0888	19	FCHO1	Body	island
cg14957089	0.069	0.8187	1.92e-05	0.00162604	0.7902	0.8592	0.069	11		IGR	island
cg11444048	-0.0963	0.8111	1.93e-05	0.00162874	0.8509	0.7546	-0.0963	17	HRNBP3	5'UTR	island
cg10810752	-0.1133	0.1962	1.93e-05	0.00162874	0.2429	0.1296	-0.1133	1	TAL1	Body	island
cg07011172	-0.1263	0.2236	1.93e-05	0.00163038	0.2758	0.1495	-0.1263	5	ADRA1B	TSS200	island
cg15271942	-0.065	0.9448	1.93e-05	0.00163092	0.9716	0.9066	-0.065	22	FAM19A5	Body	island
cg26187237	-0.0263	0.0601	1.94e-05	0.00163234	0.0709	0.0446	-0.0263	2	IGFBP2	1stExon	island
cg00251618	-0.058	0.1014	1.95e-05	0.00164084	0.1254	0.0674	-0.058	16	PRSS33	Body	island
cg09996789	-0.1058	0.7554	1.95e-05	0.00164509	0.7991	0.6933	-0.1058	16		IGR	island
cg02970297	-0.0802	0.3958	1.98e-05	0.00166092	0.4289	0.3487	-0.0802	7	DPY19L2P2	TSS1500	island
cg15640375	-0.1288	0.3191	1.98e-05	0.00166092	0.3722	0.2435	-0.1288	19	LPPR3	5'UTR	island
cg09150076	-0.1357	0.3	1.98e-05	0.00166092	0.356	0.2203	-0.1357	1	TRIM67	TSS1500	island
cg09478742	-0.1381	0.2886	1.98e-05	0.00166234	0.3456	0.2075	-0.1381	17	MAPT	5'UTR	island
cg21593001	-0.058	0.2682	1.98e-05	0.00166234	0.2921	0.2341	-0.058	12	DTX1	Body	island
cg11848060	-0.0563	0.724	1.98e-05	0.00166234	0.7473	0.691	-0.0563	4	OTOP1	TSS200	island
cg05161019	-0.0696	0.8494	1.99e-05	0.0016663	0.8781	0.8085	-0.0696	22		IGR	island
cg21898673	-0.0961	0.7707	1.99e-05	0.001667	0.8104	0.7143	-0.0961	18		IGR	island
cg12395823	-0.108	0.7173	1.99e-05	0.00166714	0.7618	0.6538	-0.108	5		IGR	island
cg00174428	-0.1383	0.3013	2e-05	0.00166714	0.3583	0.22	-0.1383	1	LMX1A	Body	island
cg19134347	-0.0294	0.1408	2e-05	0.00166739	0.1529	0.1235	-0.0294	14		IGR	island
cg05261433	-0.1052	0.8209	2e-05	0.00166739	0.8643	0.7591	-0.1052	19		IGR	island
cg11435239	-0.1005	0.5991	2e-05	0.00166739	0.6406	0.5401	-0.1005	19	SHANK1	TSS200	island
cg01086526	-0.0992	0.873	2.01e-05	0.00167556	0.9139	0.8147	-0.0992	5		IGR	island
cg03565189	-0.0549	0.0634	2.02e-05	0.00167677	0.086	0.0311	-0.0549	11	ANO1	1stExon	island
cg12614029	-0.101	0.1071	2.02e-05	0.00167677	0.1488	0.0478	-0.101	11	INS-IGF2	Body	island
cg20750943	-0.0134	0.0431	2.02e-05	0.00167677	0.0486	0.0352	-0.0134	19	APLP1	TSS200	island
cg15585036	-0.1164	0.201	2.02e-05	0.00167677	0.2491	0.1327	-0.1164	7	PLXNA4	TSS1500	island
cg07230107	-0.1031	0.2937	2.03e-05	0.00168136	0.3362	0.2331	-0.1031	1	CNIH3	1stExon	island
cg02344539	-0.1031	0.1686	2.03e-05	0.00168259	0.2111	0.108	-0.1031	17	CACNA1G	TSS1500	island
cg09301294	-0.1547	0.433	2.03e-05	0.00168421	0.4968	0.3421	-0.1547	3	EPHA6	1stExon	island
cg22536554	-0.1262	0.259	2.04e-05	0.00168774	0.3111	0.1849	-0.1262	10	CYP26A1	Body	island
cg17186107	-0.1041	0.2302	2.04e-05	0.00169037	0.2731	0.169	-0.1041	4	HELT	1stExon	island
cg05255095	-0.0945	0.8004	2.05e-05	0.00169576	0.8394	0.7449	-0.0945	7		IGR	island
cg11899622	-0.0593	0.9117	2.05e-05	0.00169776	0.9362	0.8769	-0.0593	13	C13orf16	Body	island
cg18836174	-0.0794	0.6054	2.06e-05	0.00169776	0.6382	0.5588	-0.0794	18		IGR	island
cg13833437	-0.1084	0.6113	2.06e-05	0.00169776	0.656	0.5476	-0.1084	2	UCN	TSS200	island
cg09052983	-0.0063	0.0284	2.06e-05	0.00169949	0.031	0.0247	-0.0063	18	RAB27B	TSS1500	island
cg23635429	-0.1281	0.2107	2.07e-05	0.00169949	0.2636	0.1354	-0.1281	10	ATRNL1	TSS1500	island
cg00847044	-0.0209	0.0625	2.07e-05	0.00169949	0.0711	0.0502	-0.0209	4	ZFYVE28	Body	island
cg06761921	-0.1401	0.2864	2.07e-05	0.00169949	0.3442	0.2041	-0.1401	18	BRUNOL4	1stExon	island
cg05618880	-0.119	0.386	2.07e-05	0.00169949	0.4351	0.3161	-0.119	22		IGR	island
cg05756933	-0.1431	0.434	2.07e-05	0.00169949	0.4931	0.35	-0.1431	6	GPR6	TSS200	island
cg26195812	-0.1193	0.2185	2.07e-05	0.00169949	0.2677	0.1484	-0.1193	2	DPYSL5	5'UTR	island
cg25848557	-0.1295	0.258	2.07e-05	0.00169949	0.3114	0.182	-0.1295	1	VAV3	TSS1500	island
cg11813064	-0.0765	0.771	2.07e-05	0.00169949	0.8026	0.7261	-0.0765	20		IGR	island
cg13610307	-0.1486	0.384	2.08e-05	0.00169961	0.4453	0.2967	-0.1486	9	CACNA1B	Body	island
cg19476647	-0.0578	0.2219	2.08e-05	0.00169961	0.2457	0.1879	-0.0578	12	LTBR	TSS1500	island
cg04201285	-0.1112	0.6595	2.08e-05	0.00169961	0.7054	0.5941	-0.1112	19	HSD11B1L	Body	island
cg19864758	-0.1153	0.6157	2.08e-05	0.00169961	0.6633	0.548	-0.1153	20	PCSK2	TSS1500	island
cg20151899	-0.0794	0.8512	2.08e-05	0.00170047	0.884	0.8046	-0.0794	20	CDH4	Body	island
cg26945715	-0.014	0.0427	2.08e-05	0.00170047	0.0485	0.0345	-0.014	10	TBC1D12	TSS200	island
cg23208590	-0.0386	0.096	2.09e-05	0.00170125	0.1119	0.0733	-0.0386	22	CARD10	TSS1500	island
cg17816908	-0.1216	0.2259	2.09e-05	0.00170125	0.2761	0.1545	-0.1216	8	SFRP1	TSS200	island
cg01439488	-0.0056	0.0285	2.09e-05	0.00170288	0.0308	0.0253	-0.0056	20	ANKRD5	1stExon	island
cg23747904	-0.0409	0.0547	2.09e-05	0.00170351	0.0716	0.0306	-0.0409	2	PCDP1	TSS200	island
cg00955828	-0.1082	0.1544	2.1e-05	0.00170525	0.1991	0.0909	-0.1082	1	TAL1	Body	island
cg06226150	0.0876	0.3464	2.1e-05	0.00170591	0.3103	0.3979	0.0876	20	SLC2A4RG	TSS1500	island
cg16194233	0.0756	0.6453	2.12e-05	0.00171873	0.6141	0.6897	0.0756	6		IGR	island
cg03501953	-0.081	0.7933	2.12e-05	0.00171873	0.8268	0.7458	-0.081	16	CACNA1H	Body	island
cg25096313	-0.0666	0.7343	2.12e-05	0.00171904	0.7618	0.6952	-0.0666	1	KLHL17	TSS1500	island
cg06010443	-0.0741	0.3098	2.13e-05	0.00172629	0.3404	0.2662	-0.0741	5	ADAMTS2	Body	island
cg21487099	-0.0646	0.4074	2.14e-05	0.00173262	0.434	0.3694	-0.0646	5	SLC6A19	TSS200	island
cg23606718	-0.1012	0.209	2.14e-05	0.0017366	0.2508	0.1496	-0.1012	2	FAM123C	5'UTR	island
cg12200038	0.1225	0.4589	2.15e-05	0.00174108	0.4083	0.5309	0.1225	14		IGR	island
cg18382422	-0.0102	0.0314	2.16e-05	0.0017477	0.0356	0.0254	-0.0102	10	TSPAN15	Body	island
cg25030388	-0.0806	0.0989	2.17e-05	0.0017477	0.1322	0.0516	-0.0806	17	C17orf102	1stExon	island
cg12973315	-0.0781	0.8374	2.17e-05	0.0017477	0.8696	0.7915	-0.0781	4	GPR78	Body	island
cg17839721	0.1252	0.1747	2.17e-05	0.0017477	0.1231	0.2482	0.1252	2		IGR	island
cg03268063	-0.0793	0.3207	2.17e-05	0.00174771	0.3534	0.2741	-0.0793	7		IGR	island
cg04865264	-0.0153	0.0591	2.18e-05	0.00175604	0.0654	0.0501	-0.0153	20	OVOL2	TSS200	island
cg03425110	-0.1111	0.3754	2.18e-05	0.0017569	0.4212	0.3101	-0.1111	10	NEUROG3	5'UTR	island
cg22417789	-0.0105	0.0459	2.18e-05	0.0017569	0.0502	0.0397	-0.0105	13	SPRY2	TSS1500	island
cg20484352	-0.0735	0.259	2.19e-05	0.0017569	0.2894	0.2158	-0.0735	4	FAM114A1	5'UTR	island
cg03181582	-0.1218	0.4217	2.19e-05	0.0017569	0.472	0.3502	-0.1218	11	ABCC8	TSS200	island
cg12275981	-0.027	0.0649	2.19e-05	0.0017569	0.0761	0.0491	-0.027	1	TLR5	5'UTR	island
cg11793631	-0.024	0.054	2.19e-05	0.00175938	0.0639	0.0398	-0.024	10	DOCK1	Body	island
cg01620757	-0.0041	0.0188	2.2e-05	0.00176047	0.0205	0.0164	-0.0041	17	MED11	Body	island
cg18105979	-0.0836	0.4768	2.2e-05	0.00176072	0.5113	0.4277	-0.0836	5	FLT4	Body	island
cg00444261	-0.0977	0.0928	2.2e-05	0.00176414	0.1331	0.0355	-0.0977	8	PNMA2	TSS200	island
cg02685484	0.0449	0.7885	2.21e-05	0.00176501	0.7699	0.8149	0.0449	11	PTPRCAP	Body	island
cg21231458	-0.1371	0.3254	2.21e-05	0.00176661	0.382	0.2449	-0.1371	20		IGR	island
cg05238375	-0.1261	0.2451	2.21e-05	0.00176855	0.2972	0.1711	-0.1261	10	ADRA2A	TSS200	island
cg01160241	-0.0935	0.1623	2.21e-05	0.00176855	0.2008	0.1074	-0.0935	10	CDH23	5'UTR	island
cg11737757	-0.1305	0.5828	2.22e-05	0.00177101	0.6366	0.5061	-0.1305	1		IGR	island
cg20297638	-0.0607	0.3419	2.23e-05	0.00177744	0.367	0.3063	-0.0607	7	LFNG	Body	island
cg19771648	-0.1391	0.345	2.23e-05	0.00177744	0.4024	0.2634	-0.1391	6	GPR6	TSS1500	island
cg07272305	-0.1063	0.1795	2.24e-05	0.00178156	0.2234	0.1171	-0.1063	3		IGR	island
cg26401732	-0.085	0.8709	2.24e-05	0.00178156	0.9059	0.821	-0.085	11	TECTA	Body	island
cg03682712	-0.0386	0.1264	2.24e-05	0.00178156	0.1423	0.1037	-0.0386	15	LOXL1	1stExon	island
cg15718066	-0.0119	0.0451	2.24e-05	0.00178156	0.05	0.0381	-0.0119	4	PALLD	1stExon	island
cg07016556	-0.0661	0.3152	2.24e-05	0.00178156	0.3425	0.2763	-0.0661	17	BAHCC1	Body	island
cg26705266	-0.0441	0.074	2.25e-05	0.00178618	0.0923	0.0481	-0.0441	11	ANO1	TSS200	island
cg01257975	-0.1108	0.4659	2.25e-05	0.00178799	0.5116	0.4008	-0.1108	22	CACNA1I	Body	island
cg14404164	-0.0975	0.7057	2.27e-05	0.00179688	0.746	0.6484	-0.0975	7	PTPRN2	Body	island
cg08022012	-0.0821	0.8044	2.27e-05	0.00179929	0.8383	0.7562	-0.0821	9	KCNT1	Body	island
cg27100990	-0.0684	0.0999	2.27e-05	0.00179929	0.1281	0.0597	-0.0684	7	CACNA2D1	5'UTR	island
cg07479670	-0.1536	0.2686	2.28e-05	0.00180126	0.332	0.1784	-0.1536	1	NID1	Body	island
cg14102128	-0.0375	0.0815	2.29e-05	0.00181124	0.0969	0.0594	-0.0375	2	SEPT10	5'UTR	island
cg01312665	-0.0417	0.2168	2.29e-05	0.00181124	0.234	0.1923	-0.0417	20		IGR	island
cg18422443	-0.0057	0.0262	2.3e-05	0.00181124	0.0286	0.0229	-0.0057	12	KITLG	TSS200	island
cg05346902	-0.0806	0.6603	2.3e-05	0.00181124	0.6936	0.6129	-0.0806	19	MEIS3	Body	island
cg25348105	-0.0662	0.411	2.3e-05	0.00181306	0.4383	0.3721	-0.0662	17	BAHCC1	Body	island
cg26589785	0.1206	0.3853	2.31e-05	0.00181775	0.3355	0.4561	0.1206	15	ITPKA	Body	island
cg05232708	-0.0781	0.5116	2.31e-05	0.00181825	0.5439	0.4657	-0.0781	16		IGR	island
cg16413715	-0.0815	0.7466	2.31e-05	0.0018187	0.7802	0.6987	-0.0815	5	UNC5A	Body	island
cg04919563	-0.1266	0.4498	2.31e-05	0.0018187	0.5021	0.3755	-0.1266	7		IGR	island
cg02957057	-0.0847	0.1143	2.32e-05	0.00182292	0.1493	0.0645	-0.0847	1	NID1	TSS200	island
cg01354046	-0.0682	0.1418	2.32e-05	0.00182312	0.1699	0.1017	-0.0682	5		IGR	island
cg07746427	-0.0856	0.1815	2.33e-05	0.00182913	0.2168	0.1312	-0.0856	3		IGR	island
cg12059112	-0.1327	0.3205	2.33e-05	0.00182969	0.3753	0.2426	-0.1327	1		IGR	island
cg11025763	-0.1402	0.403	2.35e-05	0.00183854	0.4609	0.3207	-0.1402	14		IGR	island
cg09315367	-0.0581	0.3517	2.36e-05	0.00184341	0.3757	0.3176	-0.0581	19	SLC44A2	TSS200	island
cg24476761	-0.0804	0.573	2.36e-05	0.00184425	0.6062	0.5258	-0.0804	19	LRRC4B	Body	island
cg25283465	-0.1277	0.6676	2.36e-05	0.00184425	0.7203	0.5926	-0.1277	1		IGR	island
cg11250773	-0.1274	0.4485	2.37e-05	0.00184931	0.5011	0.3737	-0.1274	22	PNPLA5	TSS200	island
cg20350518	-0.0633	0.1065	2.37e-05	0.00184995	0.1327	0.0693	-0.0633	7		IGR	island
cg26814712	-0.0986	0.3447	2.37e-05	0.00185179	0.3854	0.2868	-0.0986	15	SHC4	1stExon	island
cg23484951	-0.1007	0.3162	2.38e-05	0.00185179	0.3578	0.2571	-0.1007	8	LY6H	1stExon	island
cg11384848	-0.1273	0.2292	2.38e-05	0.0018551	0.2818	0.1544	-0.1273	3	SPSB4	5'UTR	island
cg03165176	-0.1173	0.6412	2.38e-05	0.0018551	0.6896	0.5723	-0.1173	19	APC2	Body	island
cg26320696	-0.0276	0.0687	2.38e-05	0.0018551	0.0801	0.0525	-0.0276	11	PARVA	TSS200	island
cg10923855	-0.1075	0.5494	2.39e-05	0.00185593	0.5938	0.4863	-0.1075	12		IGR	island
cg02925162	-0.1508	0.276	2.39e-05	0.00185716	0.3382	0.1874	-0.1508	16	SOX8	TSS1500	island
cg09750382	-0.0865	0.1523	2.4e-05	0.00186311	0.188	0.1015	-0.0865	20	C20orf166	5'UTR	island
cg09350141	-0.0269	0.0933	2.4e-05	0.00186532	0.1043	0.0775	-0.0269	22	PPM1F	5'UTR	island
cg06723694	-0.0796	0.766	2.41e-05	0.00187108	0.7989	0.7192	-0.0796	16	SOX8	Body	island
cg26517849	-0.1163	0.2593	2.42e-05	0.00187196	0.3073	0.191	-0.1163	11	INS-IGF2	Body	island
cg00378510	-0.1186	0.5235	2.42e-05	0.00187295	0.5725	0.4539	-0.1186	19	LINGO3	Body	island
cg08909608	-0.0798	0.8345	2.42e-05	0.00187342	0.8674	0.7876	-0.0798	5	SLC9A3	Body	island
cg26418434	-0.0641	0.258	2.44e-05	0.00188359	0.2844	0.2204	-0.0641	11	SLC43A1	Body	island
cg11677857	-0.1407	0.5152	2.45e-05	0.00189168	0.5733	0.4326	-0.1407	1	MMEL1	Body	island
cg12030842	-0.0527	0.9371	2.45e-05	0.0018937	0.9589	0.9062	-0.0527	11	MUC2	Body	island
cg11261667	-0.0594	0.8957	2.45e-05	0.00189373	0.9202	0.8608	-0.0594	19	CCDC105	Body	island
cg04115680	-0.1626	0.5117	2.48e-05	0.00190884	0.5788	0.4163	-0.1626	7	SRRM3	Body	island
cg11489262	-0.1346	0.3195	2.48e-05	0.00190884	0.375	0.2404	-0.1346	17	MAPT	5'UTR	island
cg23381494	-0.1203	0.5624	2.48e-05	0.00190884	0.6121	0.4918	-0.1203	12	GALNT9	Body	island
cg04104132	-0.1046	0.3618	2.48e-05	0.00190884	0.405	0.3004	-0.1046	11	KCNQ1	TSS1500	island
cg24176678	-0.0956	0.1846	2.48e-05	0.00191002	0.224	0.1285	-0.0956	20	C20orf166	1stExon	island
cg16237529	-0.0609	0.8352	2.49e-05	0.00191317	0.8603	0.7994	-0.0609	16		IGR	island
cg19633231	-0.1419	0.3769	2.49e-05	0.00191347	0.4355	0.2936	-0.1419	10	CALY	Body	island
cg17125804	-0.0726	0.911	2.49e-05	0.00191347	0.9409	0.8683	-0.0726	12	CUX2	Body	island
cg00376654	-0.0776	0.5869	2.5e-05	0.00192104	0.6189	0.5414	-0.0776	16	UMOD	Body	island
cg16608348	-0.0074	0.0252	2.51e-05	0.00192185	0.0283	0.0208	-0.0074	1	PTPN14	5'UTR	island
cg10163825	-0.0414	0.1651	2.51e-05	0.00192459	0.1822	0.1408	-0.0414	16	HAGHL	TSS1500	island
cg02062480	-0.146	0.4711	2.52e-05	0.00192739	0.5313	0.3853	-0.146	6	NR2E1	5'UTR	island
cg01569346	-0.1035	0.572	2.52e-05	0.00192741	0.6147	0.5112	-0.1035	6	TNXB	Body	island
cg17765751	-0.0159	0.0399	2.52e-05	0.00192914	0.0465	0.0306	-0.0159	19	SYDE1	TSS1500	island
cg10962535	-0.0739	0.138	2.53e-05	0.00193271	0.1685	0.0946	-0.0739	19	ITGB1BP3	5'UTR	island
cg14662585	0.0456	0.6879	2.53e-05	0.00193271	0.6691	0.7147	0.0456	7		IGR	island
cg17783827	-0.1106	0.6948	2.54e-05	0.00193926	0.7405	0.6298	-0.1106	19	ADAMTS10	Body	island
cg05364759	-0.1392	0.314	2.54e-05	0.00193962	0.3715	0.2323	-0.1392	1	ALPL	5'UTR	island
cg15008287	-0.0536	0.2255	2.55e-05	0.00194016	0.2476	0.194	-0.0536	11	STARD10	5'UTR	island
cg19972696	-0.0125	0.0412	2.55e-05	0.00194217	0.0463	0.0338	-0.0125	22	FBLN1	TSS200	island
cg09972405	-0.0844	0.8158	2.55e-05	0.00194217	0.8507	0.7662	-0.0844	2	MYT1L	5'UTR	island
cg04290579	-0.0919	0.4607	2.55e-05	0.00194304	0.4986	0.4067	-0.0919	1		IGR	island
cg23517605	-0.0631	0.1321	2.56e-05	0.00194785	0.1581	0.095	-0.0631	6	TUBB2B	TSS1500	island
cg01992382	-0.1699	0.5722	2.57e-05	0.00195289	0.6423	0.4724	-0.1699	6	TNXB	Body	island
cg12258042	-0.1104	0.5285	2.58e-05	0.00195505	0.5741	0.4637	-0.1104	8	CSMD1	5'UTR	island
cg12163545	-0.103	0.2211	2.58e-05	0.00195604	0.2636	0.1606	-0.103	19	ONECUT3	Body	island
cg08186362	-0.0895	0.1049	2.58e-05	0.00195604	0.1418	0.0523	-0.0895	20	HRH3	1stExon	island
cg18059652	0.059	0.0836	2.58e-05	0.00195604	0.0593	0.1183	0.059	5	CCNO	Body	island
cg01909588	-0.056	0.7619	2.59e-05	0.00195814	0.785	0.729	-0.056	7	SLC29A4	Body	island
cg13643138	-0.0955	0.7346	2.59e-05	0.00195932	0.774	0.6785	-0.0955	19		IGR	island
cg18141828	-0.1224	0.2623	2.6e-05	0.00196754	0.3128	0.1904	-0.1224	1	OPRD1	1stExon	island
cg25721039	-0.1134	0.2319	2.61e-05	0.00196817	0.2786	0.1653	-0.1134	10	ARHGAP22	Body	island
cg03223126	-0.1357	0.2542	2.61e-05	0.00196817	0.3102	0.1745	-0.1357	12	CUX2	TSS1500	island
cg02662170	-0.0897	0.8757	2.61e-05	0.00196817	0.9128	0.823	-0.0897	10		IGR	island
cg07962392	-0.1196	0.4453	2.62e-05	0.00197271	0.4946	0.375	-0.1196	21	DSCAM	TSS200	island
cg17201307	-0.0071	0.03	2.62e-05	0.00197711	0.0329	0.0258	-0.0071	6	TFAP2A	Body	island
cg27228712	-0.0758	0.3465	2.63e-05	0.00197711	0.3778	0.302	-0.0758	7		IGR	island
cg10157902	-0.0577	0.3964	2.63e-05	0.00197711	0.4202	0.3625	-0.0577	5		IGR	island
cg20900050	-0.0609	0.2541	2.63e-05	0.00197711	0.2793	0.2184	-0.0609	15		IGR	island
cg14218542	-0.064	0.9026	2.63e-05	0.00197711	0.929	0.865	-0.064	10		IGR	island
cg11058942	-0.1222	0.2162	2.63e-05	0.00197888	0.2666	0.1444	-0.1222	7		IGR	island
cg14028140	-0.0803	0.1325	2.64e-05	0.00198509	0.1656	0.0853	-0.0803	22		IGR	island
cg19462210	-0.1172	0.6314	2.66e-05	0.0019991	0.6798	0.5626	-0.1172	11		IGR	island
cg08968445	-0.0483	0.4986	2.67e-05	0.0019991	0.5186	0.4703	-0.0483	8		IGR	island
cg23330451	-0.1159	0.6763	2.68e-05	0.00200514	0.7241	0.6082	-0.1159	3	PRR23B	TSS200	island
cg14866595	-0.1283	0.4041	2.68e-05	0.00200514	0.4571	0.3288	-0.1283	4		IGR	island
cg23122409	-0.0474	0.0796	2.68e-05	0.00200514	0.0991	0.0518	-0.0474	17	TMEM132E	3'UTR	island
cg18055018	-0.0874	0.8025	2.68e-05	0.00200514	0.8386	0.7512	-0.0874	16	CACNA1H	Body	island
cg04499648	-0.1161	0.4175	2.69e-05	0.00200823	0.4654	0.3493	-0.1161	11	MYOD1	TSS1500	island
cg03071102	-0.0448	0.8521	2.7e-05	0.00201587	0.8706	0.8259	-0.0448	20	PRIC285	Body	island
cg17769238	-0.0697	0.4668	2.7e-05	0.00201724	0.4956	0.4259	-0.0697	11	H19	TSS1500	island
cg16357921	-0.0562	0.1048	2.71e-05	0.00201922	0.1281	0.0718	-0.0562	9	CDK20	1stExon	island
cg26124980	-0.0721	0.0978	2.71e-05	0.00201922	0.1275	0.0554	-0.0721	4	ATOH1	TSS200	island
cg27061489	-0.0098	0.0351	2.71e-05	0.00201986	0.0391	0.0293	-0.0098	22		IGR	island
cg22212691	-0.087	0.1315	2.72e-05	0.00201986	0.1674	0.0803	-0.087	2	OBSL1	Body	island
cg01620165	-0.0661	0.2195	2.72e-05	0.00201986	0.2468	0.1807	-0.0661	12	DTX1	Body	island
cg00360761	0.0593	0.7254	2.72e-05	0.00201986	0.7009	0.7602	0.0593	2		IGR	island
cg26142412	-0.1309	0.3602	2.73e-05	0.00202472	0.4142	0.2833	-0.1309	11		IGR	island
cg00308344	-0.1059	0.1915	2.73e-05	0.00202472	0.2352	0.1293	-0.1059	12	TESC	Body	island
cg23676551	-0.1236	0.4585	2.74e-05	0.00203087	0.5095	0.3859	-0.1236	11	INS-IGF2	Body	island
cg07134541	-0.0849	0.7049	2.75e-05	0.00203647	0.7399	0.6551	-0.0849	12		IGR	island
cg15515843	-0.0696	0.6722	2.75e-05	0.00203649	0.701	0.6314	-0.0696	17		IGR	island
cg12439899	-0.0151	0.0441	2.75e-05	0.0020388	0.0503	0.0352	-0.0151	6	TFAP2A	Body	island
cg04239843	-0.0067	0.0321	2.76e-05	0.0020412	0.0349	0.0282	-0.0067	8	CEBPD	1stExon	island
cg16295145	-0.128	0.1882	2.77e-05	0.00204826	0.241	0.113	-0.128	7	BMPER	1stExon	island
cg09184429	-0.1451	0.4042	2.77e-05	0.00204858	0.4641	0.319	-0.1451	20	KCNQ2	Body	island
cg03268007	-0.0627	0.0961	2.78e-05	0.00205404	0.122	0.0593	-0.0627	15		IGR	island
cg26265933	-0.0786	0.8449	2.79e-05	0.00205758	0.8774	0.7988	-0.0786	12		IGR	island
cg01526474	-0.0751	0.7312	2.8e-05	0.00206563	0.7622	0.6871	-0.0751	6		IGR	island
cg08498942	-0.0209	0.0903	2.8e-05	0.00206659	0.0989	0.078	-0.0209	6	C6orf132	5'UTR	island
cg00384707	-0.08	0.5087	2.81e-05	0.00206822	0.5417	0.4617	-0.08	19	SYT3	Body	island
cg04408488	-0.1274	0.3717	2.83e-05	0.00208236	0.4243	0.2969	-0.1274	13	PDX1	TSS200	island
cg00421139	-0.1551	0.4269	2.84e-05	0.00208818	0.491	0.3358	-0.1551	8	GDF6	1stExon	island
cg06265277	-0.0686	0.1744	2.84e-05	0.00209027	0.2027	0.1341	-0.0686	15		IGR	island
cg08688512	-0.0173	0.0598	2.85e-05	0.00209279	0.067	0.0496	-0.0173	15	MEIS2	TSS1500	island
cg10154633	-0.0523	0.5692	2.85e-05	0.00209345	0.5907	0.5384	-0.0523	11	H19	TSS1500	island
cg04138502	-0.0921	0.159	2.86e-05	0.00209777	0.197	0.1049	-0.0921	3	ADCY5	TSS200	island
cg09854088	-0.033	0.1299	2.86e-05	0.00209777	0.1436	0.1105	-0.033	1	LGR6	Body	island
cg02081277	-0.1028	0.3378	2.87e-05	0.00210187	0.3802	0.2774	-0.1028	20	EDN3	5'UTR	island
cg04752263	-0.0894	0.6206	2.87e-05	0.00210187	0.6575	0.5681	-0.0894	20	HRH3	Body	island
cg05701791	-0.0961	0.3424	2.87e-05	0.00210287	0.3821	0.286	-0.0961	8	GDF6	1stExon	island
cg09562322	-0.1105	0.4659	2.87e-05	0.00210333	0.5115	0.401	-0.1105	12	SRRM4	TSS1500	island
cg11967480	-0.0488	0.1639	2.88e-05	0.00210554	0.1841	0.1353	-0.0488	10		IGR	island
cg10930308	0.0688	0.7731	2.9e-05	0.00211733	0.7447	0.8134	0.0688	6	RNF39	Body	island
cg06629702	-0.0966	0.7079	2.91e-05	0.0021262	0.7477	0.6512	-0.0966	1		IGR	island
cg08507422	-0.132	0.4191	2.91e-05	0.00212715	0.4735	0.3415	-0.132	7	UNCX	TSS200	island
cg11260422	-0.0093	0.0322	2.92e-05	0.00212812	0.036	0.0268	-0.0093	14	FOXA1	1stExon	island
cg14248553	0.0835	0.1679	2.93e-05	0.00213815	0.1334	0.217	0.0835	1		IGR	island
cg06816235	-0.1178	0.2507	2.94e-05	0.00213815	0.2993	0.1815	-0.1178	11	BDNF	Body	island
cg04864149	-0.0099	0.052	2.94e-05	0.00213815	0.056	0.0462	-0.0099	1	F3	Body	island
cg17662683	-0.125	0.509	2.94e-05	0.00213825	0.5607	0.4356	-0.125	6	TNXB	Body	island
cg09809504	-0.1178	0.6869	2.94e-05	0.00213872	0.7355	0.6177	-0.1178	16	CACNA1H	Body	island
cg00656264	-0.0437	0.9535	2.95e-05	0.00214363	0.9715	0.9278	-0.0437	16	JPH3	Body	island
cg22604218	0.0965	0.1348	2.96e-05	0.00214686	0.095	0.1915	0.0965	1	LOC100132111	TSS1500	island
cg00095493	-0.0069	0.0376	2.96e-05	0.00214819	0.0404	0.0336	-0.0069	20	ERGIC3	Body	island
cg01757127	-0.0162	0.9586	2.97e-05	0.00215105	0.9653	0.9491	-0.0162	15		IGR	island
cg20621447	-0.0768	0.8284	2.97e-05	0.00215105	0.8601	0.7833	-0.0768	17	MGAT5B	Body	island
cg01998754	-0.0631	0.6372	2.97e-05	0.00215105	0.6632	0.6001	-0.0631	7		IGR	island
cg08160128	-0.0858	0.6943	2.97e-05	0.00215105	0.7297	0.644	-0.0858	1	PRDM16	Body	island
cg15874258	-0.0655	0.8484	2.97e-05	0.00215155	0.8755	0.8099	-0.0655	14		IGR	island
cg13891978	-0.1211	0.4493	2.98e-05	0.00215765	0.4993	0.3782	-0.1211	14	KCNH5	TSS200	island
cg03506423	-0.0534	0.7635	3e-05	0.00216417	0.7856	0.7322	-0.0534	12	GALNT9	Body	island
cg12138837	-0.0251	0.048	3e-05	0.00216417	0.0583	0.0332	-0.0251	11	DAGLA	5'UTR	island
cg01468656	-0.1201	0.2182	3e-05	0.00216417	0.2678	0.1477	-0.1201	1	HTR6	TSS200	island
cg03388025	-0.0492	0.1345	3e-05	0.00216679	0.1548	0.1057	-0.0492	16	SPIRE2	TSS1500	island
cg15414773	-0.0564	0.218	3.02e-05	0.00217306	0.2413	0.1848	-0.0564	1		IGR	island
cg12786945	-0.0887	0.0884	3.03e-05	0.00217896	0.125	0.0363	-0.0887	3		IGR	island
cg00118783	-0.0677	0.461	3.03e-05	0.00218275	0.4889	0.4212	-0.0677	16		IGR	island
cg18007559	-0.1091	0.7485	3.03e-05	0.00218275	0.7935	0.6845	-0.1091	5		IGR	island
cg22238882	-0.0534	0.806	3.04e-05	0.00218375	0.828	0.7746	-0.0534	10		IGR	island
cg13928649	-0.0921	0.4128	3.04e-05	0.00218375	0.4508	0.3587	-0.0921	9	PRDM12	Body	island
cg09661809	-0.0807	0.1901	3.04e-05	0.00218375	0.2234	0.1428	-0.0807	11		IGR	island
cg00303982	-0.1602	0.4297	3.05e-05	0.002185	0.4958	0.3356	-0.1602	8	SCRT1	Body	island
cg22069749	-0.0426	0.3216	3.05e-05	0.00218554	0.3392	0.2966	-0.0426	20		IGR	island
cg05552220	-0.1153	0.3047	3.05e-05	0.00218836	0.3523	0.2371	-0.1153	8	GDF6	TSS1500	island
cg00428624	-0.0064	0.0338	3.06e-05	0.00219285	0.0364	0.0301	-0.0064	17	TLCD2	TSS200	island
cg23334643	-0.0511	0.3114	3.07e-05	0.00219285	0.3325	0.2813	-0.0511	12	GALNT9	Body	island
cg19671331	-0.1046	0.7673	3.07e-05	0.00219285	0.8104	0.7058	-0.1046	8		IGR	island
cg15637234	-0.0613	0.9143	3.07e-05	0.00219285	0.9396	0.8783	-0.0613	1	TNN	Body	island
cg03206445	-0.1089	0.3261	3.07e-05	0.00219532	0.3711	0.2622	-0.1089	9	GRIN1	3'UTR	island
cg13558695	0.1036	0.4208	3.08e-05	0.00219954	0.3781	0.4816	0.1036	2	DNMT3A	Body	island
cg25411207	-0.0709	0.1135	3.08e-05	0.00220056	0.1428	0.0719	-0.0709	17	STAC2	TSS1500	island
cg00775197	-0.0822	0.1891	3.09e-05	0.00220056	0.2231	0.1408	-0.0822	6	TCTE1	5'UTR	island
cg24680602	-0.0483	0.0779	3.1e-05	0.00220584	0.0979	0.0496	-0.0483	17	ZNF232	1stExon	island
cg25838645	-0.0572	0.5172	3.1e-05	0.00220584	0.5408	0.4836	-0.0572	11	H19	TSS1500	island
cg03930004	-0.0668	0.3269	3.1e-05	0.00220841	0.3544	0.2876	-0.0668	7	FASTK	TSS1500	island
cg00741774	-0.0543	0.058	3.1e-05	0.00220841	0.0804	0.0261	-0.0543	19		IGR	island
cg14562712	-0.1392	0.4554	3.11e-05	0.00220878	0.5129	0.3736	-0.1392	7	C7orf52	5'UTR	island
cg12114735	-0.085	0.2255	3.11e-05	0.00220878	0.2606	0.1756	-0.085	19	TNNI3	Body	island
cg04338055	-0.0585	0.1458	3.12e-05	0.00221245	0.1699	0.1114	-0.0585	19	GRIN3B	Body	island
cg10815229	-0.0894	0.1398	3.12e-05	0.00221294	0.1767	0.0873	-0.0894	4	HELT	TSS200	island
cg11053171	-0.1162	0.7053	3.12e-05	0.00221294	0.7533	0.637	-0.1162	7	PTPRN2	Body	island
cg07279638	-0.0348	0.9633	3.13e-05	0.00221815	0.9777	0.9429	-0.0348	20	DIDO1	Body	island
cg06080793	0.0994	0.1199	3.13e-05	0.00221815	0.0788	0.1783	0.0994	6	GMDS	Body	island
cg06159057	-0.099	0.8462	3.14e-05	0.00221815	0.8871	0.7881	-0.099	19	PCSK4	Body	island
cg04423188	-0.1331	0.6676	3.14e-05	0.00221815	0.7225	0.5894	-0.1331	1	PRDM16	Body	island
cg26991761	-0.0415	0.1298	3.14e-05	0.00221815	0.1469	0.1054	-0.0415	11	SSH3	5'UTR	island
cg09315878	0.0526	0.8564	3.14e-05	0.00221815	0.8347	0.8873	0.0526	1	SDF4	3'UTR	island
cg20689135	-0.1155	0.5243	3.14e-05	0.00221815	0.5719	0.4564	-0.1155	13	F7	Body	island
cg13041467	-0.0042	0.0246	3.15e-05	0.00221815	0.0263	0.0221	-0.0042	3	AMOTL2	5'UTR	island
cg17022362	-0.1261	0.6727	3.15e-05	0.00221815	0.7247	0.5986	-0.1261	20	KCNQ2	Body	island
cg08145067	0.077	0.5559	3.15e-05	0.00221815	0.5241	0.6011	0.077	19	PIP5K1C	Body	island
cg02379155	-0.1008	0.7554	3.15e-05	0.00221815	0.797	0.6962	-0.1008	11	MUC5B	Body	island
cg22535729	-0.0713	0.9012	3.16e-05	0.00222177	0.9306	0.8593	-0.0713	8	RP1	Body	island
cg13782274	-0.1214	0.8276	3.16e-05	0.00222473	0.8777	0.7564	-0.1214	20	KCNQ2	Body	island
cg17518215	0.0578	0.7181	3.17e-05	0.00223221	0.6942	0.7521	0.0578	2		IGR	island
cg05852568	-0.1257	0.6565	3.18e-05	0.00223224	0.7084	0.5827	-0.1257	2	TEKT4	1stExon	island
cg09972864	-0.054	0.0763	3.18e-05	0.00223438	0.0985	0.0445	-0.054	13	FGF9	Body	island
cg08129505	-0.0979	0.5676	3.18e-05	0.00223438	0.6081	0.5101	-0.0979	19	PGLYRP2	Body	island
cg17494838	-0.042	0.9119	3.2e-05	0.0022428	0.9292	0.8872	-0.042	19	ZSCAN18	Body	island
cg16015423	-0.0358	0.0907	3.2e-05	0.00224493	0.1055	0.0697	-0.0358	19	SYDE1	TSS1500	island
cg01811100	-0.0844	0.2822	3.21e-05	0.00224728	0.317	0.2326	-0.0844	1	HPCAL4	TSS1500	island
cg11672390	-0.0931	0.6815	3.21e-05	0.00224728	0.72	0.6268	-0.0931	1	PRDM16	Body	island
cg12119029	-0.0442	0.211	3.22e-05	0.00224997	0.2292	0.185	-0.0442	16	CDK10	TSS200	island
cg15309006	-0.0658	0.0843	3.22e-05	0.00224997	0.1115	0.0457	-0.0658	16	CHP2	1stExon	island
cg09282201	-0.0903	0.8178	3.22e-05	0.00225087	0.8551	0.7648	-0.0903	1	PRDM16	Body	island
cg10935615	-0.0862	0.8935	3.22e-05	0.00225087	0.9291	0.8428	-0.0862	12		IGR	island
cg24570064	-0.0752	0.4205	3.23e-05	0.00225487	0.4515	0.3764	-0.0752	12		IGR	island
cg10035234	-0.0399	0.9498	3.23e-05	0.00225565	0.9662	0.9263	-0.0399	5	SLC6A19	Body	island
cg05642143	-0.0188	0.0587	3.24e-05	0.00225985	0.0664	0.0477	-0.0188	6	GNMT	TSS200	island
cg05764270	-0.0266	0.0765	3.25e-05	0.00226364	0.0875	0.0609	-0.0266	11	TSKU	5'UTR	island
cg22016671	-0.0567	0.9278	3.25e-05	0.00226489	0.9512	0.8945	-0.0567	1		IGR	island
cg01558909	-0.1185	0.2063	3.25e-05	0.00226489	0.2552	0.1367	-0.1185	16	HBM	TSS200	island
cg04292718	-0.1513	0.3603	3.26e-05	0.00226713	0.4227	0.2715	-0.1513	1	CD34	5'UTR	island
cg23900774	-0.0749	0.1022	3.26e-05	0.00226713	0.1331	0.0582	-0.0749	14	KCNK13	TSS200	island
cg04138591	-0.054	0.9448	3.27e-05	0.00226988	0.9671	0.9131	-0.054	7		IGR	island
cg26098768	-0.1565	0.5107	3.28e-05	0.00227419	0.5752	0.4187	-0.1565	20		IGR	island
cg12664464	-0.1651	0.3115	3.28e-05	0.00227419	0.3796	0.2145	-0.1651	20	GATA5	1stExon	island
cg03653172	-0.0789	0.1149	3.28e-05	0.00227703	0.1475	0.0686	-0.0789	19	ANKRD24	Body	island
cg07054095	-0.1197	0.4582	3.29e-05	0.0022773	0.5075	0.3879	-0.1197	19	ZNF549	5'UTR	island
cg08195279	-0.1151	0.2798	3.3e-05	0.00228171	0.3273	0.2122	-0.1151	12	NELL2	Body	island
cg13127386	-0.0944	0.1537	3.3e-05	0.00228171	0.1927	0.0983	-0.0944	12	SLC4A8	5'UTR	island
cg14018233	-0.0804	0.7022	3.3e-05	0.00228171	0.7353	0.6549	-0.0804	19		IGR	island
cg14473522	-0.0908	0.1068	3.3e-05	0.0022841	0.1443	0.0535	-0.0908	20		IGR	island
cg08706567	-0.0439	0.1754	3.31e-05	0.00228706	0.1935	0.1496	-0.0439	1	MPL	Body	island
cg24409677	-0.0568	0.5804	3.31e-05	0.00228828	0.6038	0.547	-0.0568	11	H19	TSS1500	island
cg10528576	-0.0903	0.8354	3.32e-05	0.00228829	0.8727	0.7824	-0.0903	14	DLK1	TSS1500	island
cg15094119	-0.0693	0.3603	3.32e-05	0.00228963	0.3889	0.3197	-0.0693	7	PTPRN2	Body	island
cg16523380	-0.0183	0.0432	3.32e-05	0.0022915	0.0508	0.0324	-0.0183	1	CASZ1	TSS200	island
cg18101022	-0.1251	0.25	3.35e-05	0.0023064	0.3016	0.1765	-0.1251	2	KCNK3	Body	island
cg00313914	-0.0504	0.1701	3.36e-05	0.0023103	0.1908	0.1405	-0.0504	1	NAV1	Body	island
cg04422256	-0.0995	0.203	3.36e-05	0.0023118	0.244	0.1445	-0.0995	10	GRID1	Body	island
cg00502026	-0.1019	0.659	3.36e-05	0.0023118	0.701	0.5991	-0.1019	16		IGR	island
cg13811423	-0.075	0.6438	3.36e-05	0.0023118	0.6748	0.5998	-0.075	20		IGR	island
cg13196826	-0.1158	0.2447	3.37e-05	0.0023118	0.2925	0.1767	-0.1158	10	SLIT1	5'UTR	island
cg01834979	-0.065	0.3869	3.37e-05	0.00231305	0.4137	0.3487	-0.065	12	AGAP2	3'UTR	island
cg14612544	-0.0593	0.1305	3.38e-05	0.00231692	0.155	0.0956	-0.0593	10	ADAMTS14	1stExon	island
cg00413352	-0.0902	0.8117	3.39e-05	0.00232228	0.8489	0.7587	-0.0902	1		IGR	island
cg05618807	-0.0933	0.5214	3.39e-05	0.00232228	0.5599	0.4666	-0.0933	19		IGR	island
cg08100069	-0.0827	0.6524	3.4e-05	0.00232397	0.6865	0.6038	-0.0827	9		IGR	island
cg16576575	-0.0719	0.789	3.4e-05	0.00232397	0.8187	0.7468	-0.0719	22		IGR	island
cg25637722	-0.027	0.0716	3.4e-05	0.00232409	0.0828	0.0558	-0.027	19	CRB3	TSS200	island
cg14848594	-0.1156	0.339	3.4e-05	0.00232409	0.3868	0.2711	-0.1156	1	SLC30A10	1stExon	island
cg26749518	-0.1217	0.2387	3.4e-05	0.00232409	0.289	0.1672	-0.1217	19	KLK9	3'UTR	island
cg02648464	-0.0828	0.8505	3.4e-05	0.00232409	0.8847	0.8019	-0.0828	19		IGR	island
cg24288310	-0.1306	0.2937	3.41e-05	0.00232409	0.3476	0.217	-0.1306	15	ST8SIA2	TSS1500	island
cg07752026	-0.123	0.2632	3.41e-05	0.00232409	0.3139	0.1909	-0.123	19	MATK	Body	island
cg14795572	-0.0721	0.5346	3.42e-05	0.00233095	0.5644	0.4923	-0.0721	12	AGAP2	1stExon	island
cg14577593	-0.0722	0.4286	3.44e-05	0.00234333	0.4584	0.3862	-0.0722	11		IGR	island
cg04275027	-0.1244	0.4028	3.45e-05	0.00234738	0.4541	0.3297	-0.1244	1		IGR	island
cg15420159	-0.1066	0.4935	3.46e-05	0.00234985	0.5375	0.4309	-0.1066	5		IGR	island
cg22138430	-0.1018	0.1629	3.46e-05	0.00234985	0.2049	0.1032	-0.1018	14	SLC24A4	TSS1500	island
cg27603283	-0.0922	0.3275	3.46e-05	0.00234985	0.3655	0.2733	-0.0922	7	MMD2	1stExon	island
cg11430718	-0.0338	0.1132	3.46e-05	0.00235143	0.1272	0.0934	-0.0338	3	ARHGEF3	TSS1500	island
cg04013093	-0.017	0.0431	3.46e-05	0.00235143	0.0501	0.0331	-0.017	6	GNMT	TSS200	island
cg09723161	-0.0513	0.224	3.47e-05	0.00235308	0.2451	0.1939	-0.0513	7	LFNG	Body	island
cg20023675	-0.0562	0.8916	3.48e-05	0.0023581	0.9148	0.8586	-0.0562	10	ITIH5	Body	island
cg25509872	-0.03	0.083	3.48e-05	0.00235891	0.0954	0.0654	-0.03	11	SYT7	Body	island
cg02548364	0.0871	0.2075	3.49e-05	0.00235891	0.1716	0.2587	0.0871	16	MT1H	TSS200	island
cg02940165	-0.1002	0.5923	3.49e-05	0.00235891	0.6337	0.5334	-0.1002	19		IGR	island
cg02722434	0.0558	0.7656	3.51e-05	0.00237066	0.7425	0.7983	0.0558	15		IGR	island
cg10091686	-0.07	0.1595	3.51e-05	0.00237079	0.1883	0.1184	-0.07	8		IGR	island
cg23623852	-0.056	0.9234	3.51e-05	0.00237079	0.9465	0.8905	-0.056	6		IGR	island
cg15380358	-0.0971	0.7242	3.51e-05	0.0023709	0.7643	0.6672	-0.0971	20	COL20A1	Body	island
cg24094550	-0.023	0.0666	3.51e-05	0.00237094	0.076	0.0531	-0.023	12	HOXC13	Body	island
cg10058779	-0.0929	0.1759	3.52e-05	0.00237192	0.2143	0.1214	-0.0929	14	SLC22A17	5'UTR	island
cg18859248	-0.0893	0.7395	3.52e-05	0.00237192	0.7763	0.6871	-0.0893	20	HRH3	Body	island
cg03431972	-0.116	0.3307	3.52e-05	0.00237192	0.3786	0.2626	-0.116	5	HAND1	TSS200	island
cg10001378	-0.0997	0.1385	3.54e-05	0.00238036	0.1797	0.08	-0.0997	17		IGR	island
cg00803638	-0.0368	0.1673	3.54e-05	0.00238127	0.1825	0.1457	-0.0368	6	TEAD3	5'UTR	island
cg13634242	0.1378	0.1699	3.54e-05	0.00238282	0.113	0.2508	0.1378	5		IGR	island
cg09880551	-0.1209	0.3362	3.55e-05	0.00238472	0.3861	0.2652	-0.1209	21	DSCAM	1stExon	island
cg05867884	-0.0788	0.4833	3.55e-05	0.00238472	0.5159	0.437	-0.0788	5	SLC6A18	3'UTR	island
cg15406683	-0.1391	0.3037	3.55e-05	0.00238494	0.3611	0.222	-0.1391	10	KIAA1217	5'UTR	island
cg05088549	-0.0952	0.2309	3.56e-05	0.00238494	0.2702	0.1749	-0.0952	3	ECE2	Body	island
cg08315770	-0.1451	0.4877	3.56e-05	0.0023866	0.5476	0.4025	-0.1451	6	KCNK17	1stExon	island
cg00922796	-0.0495	0.9234	3.56e-05	0.0023866	0.9438	0.8943	-0.0495	2	MYT1L	Body	island
cg07749055	-0.063	0.9204	3.57e-05	0.00238835	0.9464	0.8834	-0.063	19		IGR	island
cg06518327	-0.0975	0.7974	3.57e-05	0.00238957	0.8376	0.7401	-0.0975	7		IGR	island
cg19863760	-0.0036	0.0243	3.58e-05	0.00239446	0.0257	0.0221	-0.0036	2	RTKN	1stExon	island
cg14435444	-0.0517	0.0905	3.59e-05	0.0024019	0.1119	0.0602	-0.0517	2	MARCH4	TSS200	island
cg08246859	-0.0914	0.7846	3.6e-05	0.0024019	0.8223	0.7309	-0.0914	20	ZBTB46	Body	island
cg05885647	-0.0598	0.8963	3.6e-05	0.0024019	0.921	0.8612	-0.0598	1	DMRTB1	Body	island
cg18622870	-0.0892	0.1548	3.6e-05	0.00240239	0.1916	0.1024	-0.0892	11	SYT7	Body	island
cg25311271	-0.0079	0.0342	3.6e-05	0.00240239	0.0375	0.0296	-0.0079	7	EGFR	Body	island
cg19590914	-0.0507	0.885	3.61e-05	0.00240364	0.9059	0.8552	-0.0507	19	ELAVL1	Body	island
cg08291069	-0.0908	0.1843	3.61e-05	0.00240364	0.2218	0.131	-0.0908	19	PDE4A	1stExon	island
cg24408896	-0.0321	0.0808	3.61e-05	0.00240364	0.0941	0.062	-0.0321	1	SLC27A3	TSS200	island
cg17579804	-0.0884	0.1278	3.61e-05	0.00240364	0.1643	0.0758	-0.0884	5		IGR	island
cg02026449	-0.0189	0.0751	3.62e-05	0.00240752	0.0829	0.0641	-0.0189	16	MARVELD3	Body	island
cg14909614	-0.0579	0.3763	3.63e-05	0.00241113	0.4002	0.3423	-0.0579	6	TEAD3	Body	island
cg19043450	-0.1071	0.7138	3.63e-05	0.00241238	0.758	0.6509	-0.1071	19	HCN2	Body	island
cg07263853	-0.1098	0.6764	3.64e-05	0.00241387	0.7217	0.6119	-0.1098	5	FLT4	Body	island
cg27206421	-0.0689	0.1493	3.65e-05	0.00241697	0.1777	0.1089	-0.0689	20	COL9A3	TSS1500	island
cg23155333	-0.0629	0.8527	3.65e-05	0.00241697	0.8787	0.8158	-0.0629	19		IGR	island
cg15886040	-0.0632	0.5655	3.65e-05	0.00241697	0.5915	0.5284	-0.0632	11	H19	TSS1500	island
cg03192044	-0.0878	0.7852	3.65e-05	0.00241706	0.8214	0.7336	-0.0878	9	FIBCD1	Body	island
cg16704464	-0.0354	0.2205	3.65e-05	0.00241822	0.2352	0.1997	-0.0354	19	ZNF554	5'UTR	island
cg25087487	-0.0667	0.0669	3.66e-05	0.00241832	0.0944	0.0277	-0.0667	14	DEGS2	TSS200	island
cg22167789	-0.095	0.188	3.66e-05	0.00242222	0.2272	0.1322	-0.095	19	ONECUT3	1stExon	island
cg23657639	-0.0722	0.5151	3.67e-05	0.00242272	0.5449	0.4727	-0.0722	16	FAM38A	TSS1500	island
cg00114029	-0.1375	0.2842	3.68e-05	0.00242807	0.3409	0.2034	-0.1375	1	DLGAP3	Body	island
cg09500672	-0.0286	0.1156	3.7e-05	0.00243903	0.1274	0.0988	-0.0286	2	LYPD6	TSS1500	island
cg07810282	-0.092	0.8823	3.7e-05	0.00243903	0.9203	0.8283	-0.092	10	TCERG1L	Body	island
cg23119827	-0.0821	0.7344	3.72e-05	0.00245518	0.7683	0.6862	-0.0821	5	SLC6A19	Body	island
cg24975222	-0.0166	0.0498	3.73e-05	0.00245542	0.0566	0.04	-0.0166	3	CDCP1	1stExon	island
cg21396988	-0.0913	0.5504	3.73e-05	0.00245603	0.5881	0.4968	-0.0913	1	TAS1R3	Body	island
cg21043727	-0.0794	0.6526	3.75e-05	0.00246429	0.6853	0.6059	-0.0794	11	MS4A15	Body	island
cg22709307	-0.0952	0.3582	3.75e-05	0.00246429	0.3975	0.3023	-0.0952	20	RSPO4	1stExon	island
cg08470764	-0.0679	0.1292	3.76e-05	0.00246909	0.1572	0.0893	-0.0679	7		IGR	island
cg24931242	-0.0192	0.0699	3.76e-05	0.00246943	0.0778	0.0586	-0.0192	8		IGR	island
cg09258315	-0.1001	0.5774	3.76e-05	0.00246943	0.6187	0.5186	-0.1001	20	KCNQ2	Body	island
cg13915179	-0.0775	0.7736	3.77e-05	0.00247644	0.8055	0.728	-0.0775	7	PTPRN2	Body	island
cg01226865	-0.0852	0.8469	3.79e-05	0.00248487	0.8821	0.7969	-0.0852	12		IGR	island
cg06751898	-0.06	0.3848	3.8e-05	0.00248948	0.4096	0.3496	-0.06	16		IGR	island
cg25727093	-0.0505	0.2069	3.8e-05	0.00248954	0.2278	0.1772	-0.0505	20	SNX21	Body	island
cg24891660	0.0566	0.7665	3.8e-05	0.00248954	0.7431	0.7997	0.0566	8	PLEC1	Body	island
cg15331088	-0.072	0.8344	3.81e-05	0.00249593	0.8641	0.7921	-0.072	8		IGR	island
cg02576219	-0.121	0.2274	3.85e-05	0.00251817	0.2773	0.1563	-0.121	20		IGR	island
cg17772171	-0.0477	0.136	3.85e-05	0.00251873	0.1557	0.108	-0.0477	6		IGR	island
cg20634442	-0.1103	0.2477	3.87e-05	0.00252417	0.2932	0.1829	-0.1103	17		IGR	island
cg09229912	-0.1209	0.3286	3.87e-05	0.00252417	0.3785	0.2576	-0.1209	12	CUX2	1stExon	island
cg05308495	-0.1347	0.7043	3.87e-05	0.00252417	0.7599	0.6252	-0.1347	19	CACNG6	Body	island
cg00851394	-0.1154	0.437	3.87e-05	0.00252417	0.4846	0.3692	-0.1154	19	CNTD2	Body	island
cg13731311	-0.0662	0.3361	3.87e-05	0.00252442	0.3634	0.2972	-0.0662	9	LCN10	Body	island
cg06822360	-0.0642	0.8783	3.88e-05	0.00252603	0.9048	0.8406	-0.0642	8		IGR	island
cg01538166	-0.0295	0.0987	3.88e-05	0.00252913	0.1109	0.0814	-0.0295	17		IGR	island
cg11709905	-0.0311	0.9016	3.89e-05	0.00252913	0.9144	0.8833	-0.0311	11		IGR	island
cg16652741	-0.1447	0.4137	3.9e-05	0.00253806	0.4734	0.3287	-0.1447	2	CDK5R2	1stExon	island
cg13537226	-0.0811	0.8668	3.9e-05	0.00253806	0.9002	0.8192	-0.0811	9	KCNT1	Body	island
cg07065054	-0.0895	0.139	3.91e-05	0.00253955	0.1759	0.0865	-0.0895	2	MARCH4	TSS200	island
cg23242509	-0.0555	0.8557	3.91e-05	0.00254178	0.8786	0.8231	-0.0555	1	EPHA8	Body	island
cg14831174	-0.1484	0.3	3.94e-05	0.0025561	0.3612	0.2128	-0.1484	20	GATA5	5'UTR	island
cg04691277	-0.0161	0.054	3.94e-05	0.0025561	0.0606	0.0445	-0.0161	1	HES2	Body	island
cg05627639	-0.1351	0.2426	3.96e-05	0.00256552	0.2984	0.1633	-0.1351	19	CHST8	5'UTR	island
cg03355204	-0.0788	0.8713	3.96e-05	0.00256552	0.9038	0.825	-0.0788	19	GRIN3B	Body	island
cg05963618	-0.138	0.212	3.96e-05	0.00256552	0.2689	0.1309	-0.138	5	ADRA1B	TSS1500	island
cg21752601	-0.0927	0.6951	3.97e-05	0.002566	0.7333	0.6406	-0.0927	2	UCN	TSS200	island
cg00963850	-0.044	0.8401	3.97e-05	0.002566	0.8583	0.8143	-0.044	6	SMOC2	Body	island
cg01353646	-0.095	0.4856	3.99e-05	0.00257629	0.5248	0.4298	-0.095	12	AGAP2	TSS1500	island
cg24612667	-0.0925	0.2296	4e-05	0.00258238	0.2678	0.1753	-0.0925	11	ROBO3	1stExon	island
cg04233686	-0.0279	0.1159	4e-05	0.00258238	0.1274	0.0996	-0.0279	1		IGR	island
cg13041894	-0.0788	0.8893	4.01e-05	0.00258744	0.9218	0.843	-0.0788	22		IGR	island
cg17764572	-0.0628	0.8841	4.01e-05	0.00258868	0.91	0.8472	-0.0628	10		IGR	island
cg18316974	-0.0917	0.833	4.02e-05	0.00258983	0.8709	0.7791	-0.0917	1	GFI1	Body	island
cg18089852	-0.1321	0.4372	4.02e-05	0.00258983	0.4917	0.3596	-0.1321	5	PDE8B	1stExon	island
cg03526702	-0.0793	0.384	4.03e-05	0.00259237	0.4167	0.3374	-0.0793	19	ELANE	Body	island
cg18627360	-0.1331	0.3959	4.03e-05	0.002596	0.4508	0.3178	-0.1331	20	MIR124-3	TSS200	island
cg21946299	-0.088	0.1414	4.04e-05	0.00259604	0.1777	0.0897	-0.088	3	PPARG	TSS1500	island
cg03321592	-0.1292	0.1899	4.04e-05	0.00259604	0.2432	0.114	-0.1292	1	HTR6	TSS200	island
cg17159743	-0.0952	0.4803	4.05e-05	0.00260293	0.5195	0.4244	-0.0952	7		IGR	island
cg10432093	-0.0394	0.1651	4.07e-05	0.00261501	0.1813	0.1419	-0.0394	6	HCG9	Body	island
cg24483247	-0.087	0.1465	4.08e-05	0.00261507	0.1824	0.0954	-0.087	4	CRMP1	Body	island
cg05656566	-0.0589	0.7778	4.08e-05	0.00261507	0.8022	0.7432	-0.0589	5	ADAMTS2	Body	island
cg08470892	-0.0658	0.445	4.08e-05	0.00261507	0.4721	0.4063	-0.0658	16	TPSD1	Body	island
cg17420983	-0.1183	0.1834	4.08e-05	0.00261564	0.2322	0.1139	-0.1183	12	CUX2	TSS1500	island
cg07651242	-0.1002	0.2328	4.09e-05	0.00261676	0.2742	0.174	-0.1002	7	ADCY1	1stExon	island
cg22797900	-0.0866	0.1474	4.09e-05	0.00261868	0.1832	0.0966	-0.0866	20	SCRT2	5'UTR	island
cg16936581	-0.0784	0.0837	4.1e-05	0.00261868	0.1161	0.0376	-0.0784	20	XKR7	1stExon	island
cg05624564	-0.0747	0.8249	4.1e-05	0.00261868	0.8557	0.781	-0.0747	8		IGR	island
cg00256231	0.0756	0.6357	4.1e-05	0.00261928	0.6044	0.6801	0.0756	17	TBC1D16	Body	island
cg08553452	-0.0923	0.7864	4.11e-05	0.00262352	0.8245	0.7322	-0.0923	10		IGR	island
cg08474521	-0.0975	0.8644	4.12e-05	0.00262622	0.9047	0.8071	-0.0975	7		IGR	island
cg10686304	-0.0447	0.1708	4.12e-05	0.00262682	0.1892	0.1445	-0.0447	8		IGR	island
cg06459443	-0.1116	0.1763	4.13e-05	0.00263052	0.2224	0.1108	-0.1116	17	TMEM132E	TSS1500	island
cg02295101	-0.0625	0.8512	4.13e-05	0.00263052	0.877	0.8145	-0.0625	11		IGR	island
cg06906472	-0.1012	0.5058	4.13e-05	0.00263052	0.5476	0.4464	-0.1012	2	ST6GAL2	TSS200	island
cg13083674	-0.0641	0.2318	4.13e-05	0.00263114	0.2583	0.1942	-0.0641	19	SHISA7	Body	island
cg02786417	-0.0092	0.0229	4.14e-05	0.00263449	0.0267	0.0175	-0.0092	19	SYDE1	TSS200	island
cg19185142	-0.0928	0.1439	4.15e-05	0.00263514	0.1822	0.0894	-0.0928	10	OGDHL	TSS200	island
cg04157263	-0.102	0.5504	4.15e-05	0.00263966	0.5925	0.4905	-0.102	17		IGR	island
cg16078649	0.0518	0.8327	4.16e-05	0.00263997	0.8113	0.8632	0.0518	6	RNF39	Body	island
cg11204212	-0.0494	0.1747	4.16e-05	0.00264096	0.1951	0.1457	-0.0494	8		IGR	island
cg05609536	-0.0721	0.8987	4.17e-05	0.00264112	0.9284	0.8563	-0.0721	19	SPTBN4	Body	island
cg12934046	-0.1193	0.3397	4.17e-05	0.00264112	0.389	0.2697	-0.1193	6	POU3F2	1stExon	island
cg04721116	-0.0084	0.0345	4.17e-05	0.00264136	0.038	0.0296	-0.0084	6	PHACTR2	Body	island
cg02882381	-0.1226	0.2263	4.17e-05	0.00264136	0.2769	0.1543	-0.1226	11	FGF4	TSS200	island
cg04218745	-0.0683	0.9176	4.18e-05	0.00264136	0.9458	0.8775	-0.0683	16		IGR	island
cg27290624	0.1369	0.3839	4.18e-05	0.00264136	0.3274	0.4643	0.1369	3		IGR	island
cg21553145	-0.0551	0.2869	4.19e-05	0.00265123	0.3097	0.2546	-0.0551	8	C8ORFK29	Body	island
cg18465694	-0.0335	0.0996	4.2e-05	0.00265135	0.1134	0.0799	-0.0335	22		IGR	island
cg13850019	-0.0371	0.113	4.2e-05	0.00265202	0.1284	0.0912	-0.0371	1		IGR	island
cg14439476	-0.025	0.0881	4.2e-05	0.00265202	0.0985	0.0734	-0.025	9	TBC1D2	Body	island
cg09329564	-0.1084	0.2521	4.21e-05	0.00265828	0.2969	0.1884	-0.1084	14	ESRRB	5'UTR	island
cg13782090	-0.0572	0.1945	4.22e-05	0.00266037	0.2181	0.1609	-0.0572	2	OBSL1	Body	island
cg03877420	-0.0505	0.1514	4.23e-05	0.00266258	0.1722	0.1217	-0.0505	5		IGR	island
cg20804191	-0.062	0.1786	4.23e-05	0.00266329	0.2042	0.1422	-0.062	2	GBX2	1stExon	island
cg08029909	-0.0061	0.0261	4.23e-05	0.00266329	0.0287	0.0225	-0.0061	5	UNC5A	Body	island
cg07045816	-0.0837	0.1274	4.24e-05	0.00266329	0.162	0.0782	-0.0837	2	IHH	TSS200	island
cg06488957	0.0993	0.149	4.24e-05	0.00266329	0.1081	0.2073	0.0993	17	RAI1	5'UTR	island
cg19589161	-0.0445	0.9535	4.24e-05	0.00266375	0.9718	0.9273	-0.0445	19	GP6	Body	island
cg22426627	-0.0202	0.0584	4.25e-05	0.00266712	0.0667	0.0465	-0.0202	4	PKD2	TSS1500	island
cg23422659	-0.097	0.1629	4.25e-05	0.00266728	0.2029	0.1059	-0.097	17	WNT9B	Body	island
cg05444816	-0.1054	0.5058	4.26e-05	0.00267137	0.5493	0.4439	-0.1054	11	IGF2AS	Body	island
cg01805869	-0.0798	0.3132	4.27e-05	0.00267605	0.3462	0.2664	-0.0798	2	KCNK3	1stExon	island
cg00989853	-0.0121	0.0329	4.27e-05	0.00267605	0.0379	0.0258	-0.0121	1	IRF6	5'UTR	island
cg18489434	-0.0871	0.1183	4.27e-05	0.00267605	0.1543	0.0671	-0.0871	14	VASH1	1stExon	island
cg14216876	-0.072	0.8329	4.28e-05	0.00267954	0.8626	0.7906	-0.072	1		IGR	island
cg00172672	-0.0932	0.4547	4.28e-05	0.00268018	0.4931	0.3999	-0.0932	20		IGR	island
cg02333852	-0.0081	0.0357	4.29e-05	0.0026805	0.039	0.0309	-0.0081	3	THRB	1stExon	island
cg02304481	-0.0837	0.8504	4.29e-05	0.0026805	0.885	0.8012	-0.0837	2	FAM178B	5'UTR	island
cg23114866	-0.0878	0.235	4.29e-05	0.0026805	0.2712	0.1835	-0.0878	20	NKX2-2	TSS1500	island
cg18960469	-0.0371	0.0721	4.29e-05	0.0026805	0.0874	0.0503	-0.0371	10		IGR	island
cg20639942	-0.0529	0.9187	4.3e-05	0.0026805	0.9406	0.8876	-0.0529	19		IGR	island
cg14920289	-0.0989	0.3454	4.3e-05	0.0026805	0.3862	0.2874	-0.0989	14	SLC22A17	Body	island
cg14865393	-0.0043	0.0177	4.3e-05	0.0026805	0.0195	0.0152	-0.0043	1	CASZ1	5'UTR	island
cg00562553	-0.0882	0.4411	4.31e-05	0.00268275	0.4775	0.3893	-0.0882	7	HOXA4	1stExon	island
cg02226469	-0.1086	0.7988	4.31e-05	0.00268275	0.8437	0.735	-0.1086	7		IGR	island
cg25585185	-0.0766	0.665	4.31e-05	0.00268275	0.6966	0.62	-0.0766	11	OPCML	Body	island
cg14052065	-0.0999	0.622	4.32e-05	0.00268939	0.6633	0.5634	-0.0999	9	LCN10	Body	island
cg13673833	-0.0269	0.0635	4.33e-05	0.00268972	0.0746	0.0477	-0.0269	14	MIR203	TSS1500	island
cg17434634	-0.0532	0.1293	4.33e-05	0.00268972	0.1513	0.098	-0.0532	19		IGR	island
cg16153547	0.085	0.1012	4.33e-05	0.00268972	0.0661	0.1511	0.085	2	LBX2	Body	island
cg23310850	-0.0031	0.0186	4.34e-05	0.00269132	0.0199	0.0168	-0.0031	19	HOMER3	TSS1500	island
cg13919438	-0.091	0.1364	4.34e-05	0.00269299	0.174	0.083	-0.091	20	EMILIN3	TSS200	island
cg20991983	-0.1006	0.5766	4.35e-05	0.00269559	0.6181	0.5175	-0.1006	1	EPHA8	Body	island
cg10686233	-0.1098	0.4431	4.36e-05	0.00270207	0.4884	0.3786	-0.1098	12	TMEM132B	Body	island
cg24349631	-0.0354	0.0869	4.37e-05	0.00270334	0.1015	0.0661	-0.0354	22	C22orf26	1stExon	island
cg19157580	-0.1084	0.171	4.37e-05	0.00270334	0.2158	0.1073	-0.1084	20		IGR	island
cg18930910	0.0507	0.5866	4.37e-05	0.002704	0.5657	0.6164	0.0507	6	RNF39	Body	island
cg08090857	-0.0763	0.1226	4.38e-05	0.00270713	0.1541	0.0778	-0.0763	12		IGR	island
cg07632618	-0.1101	0.5513	4.41e-05	0.00272284	0.5967	0.4866	-0.1101	16	CACNA1H	Body	island
cg26384903	-0.0777	0.8824	4.44e-05	0.00274141	0.9145	0.8368	-0.0777	19	MYO1F	Body	island
cg15001131	0.08	0.0964	4.44e-05	0.00274141	0.0633	0.1434	0.08	2		IGR	island
cg07469402	-0.1188	0.4713	4.45e-05	0.00274454	0.5203	0.4015	-0.1188	12	DBX2	1stExon	island
cg08071238	-0.104	0.5418	4.45e-05	0.002747	0.5848	0.4807	-0.104	16		IGR	island
cg15593716	-0.0294	0.0743	4.46e-05	0.00274827	0.0864	0.0571	-0.0294	7		IGR	island
cg04876028	-0.1188	0.6103	4.47e-05	0.00275069	0.6594	0.5405	-0.1188	10	GPR123	Body	island
cg03284310	-0.0889	0.3758	4.51e-05	0.00277777	0.4125	0.3236	-0.0889	10	HMX3	TSS1500	island
cg04785007	-0.0998	0.8155	4.52e-05	0.00278439	0.8567	0.7569	-0.0998	19	NLRP4	Body	island
cg06964475	-0.0432	0.9345	4.53e-05	0.00278744	0.9523	0.9091	-0.0432	5		IGR	island
cg13057898	0.0503	0.8487	4.54e-05	0.00278834	0.8279	0.8782	0.0503	1	LRRC47	Body	island
cg09274253	-0.0333	0.8964	4.54e-05	0.00278834	0.9102	0.8769	-0.0333	16		IGR	island
cg23093589	-0.1077	0.2069	4.54e-05	0.00278834	0.2513	0.1436	-0.1077	7	SP8	Body	island
cg04815577	-0.0808	0.7916	4.54e-05	0.00278834	0.825	0.7442	-0.0808	5		IGR	island
cg20497668	-0.0728	0.7427	4.55e-05	0.00279216	0.7728	0.6999	-0.0728	10		IGR	island
cg27041794	-0.128	0.2445	4.55e-05	0.00279216	0.2973	0.1693	-0.128	10	CUGBP2	Body	island
cg19698273	-0.0536	0.2669	4.56e-05	0.00279606	0.289	0.2354	-0.0536	19	ATCAY	Body	island
cg06987468	-0.1046	0.4219	4.57e-05	0.00279698	0.4651	0.3605	-0.1046	7	WNT2	TSS200	island
cg17630392	-0.116	0.3461	4.57e-05	0.00279698	0.3939	0.278	-0.116	5	NPR3	1stExon	island
cg06275059	-0.0429	0.0429	4.57e-05	0.00279698	0.0606	0.0177	-0.0429	2	PCDP1	TSS1500	island
cg27331524	-0.1137	0.3425	4.57e-05	0.00279698	0.3894	0.2757	-0.1137	7	WNT2	Body	island
cg08390696	-0.0917	0.3845	4.58e-05	0.00279917	0.4224	0.3307	-0.0917	13	SLC15A1	TSS200	island
cg12067687	-0.0079	0.0336	4.58e-05	0.00279917	0.0369	0.0289	-0.0079	1	HOOK1	Body	island
cg19980593	-0.0153	0.0895	4.59e-05	0.00280329	0.0958	0.0805	-0.0153	11	KCNJ5	TSS1500	island
cg03024678	-0.1062	0.8435	4.59e-05	0.00280329	0.8873	0.7812	-0.1062	17	GUCY2D	Body	island
cg15777553	-0.084	0.4855	4.6e-05	0.00280688	0.5202	0.4362	-0.084	12		IGR	island
cg09753648	-0.0459	0.928	4.61e-05	0.00280688	0.9469	0.901	-0.0459	16		IGR	island
cg18374948	-0.0657	0.6954	4.63e-05	0.00281762	0.7226	0.6568	-0.0657	20	PRIC285	Body	island
cg18183073	-0.0267	0.0637	4.63e-05	0.00281862	0.0747	0.0481	-0.0267	5	FLJ42709	Body	island
cg07061566	-0.0093	0.0395	4.64e-05	0.00282248	0.0433	0.034	-0.0093	12	KITLG	TSS200	island
cg12111758	-0.1046	0.2352	4.64e-05	0.00282372	0.2784	0.1738	-0.1046	12	CUX2	Body	island
cg02225716	-0.0221	0.0502	4.65e-05	0.00282615	0.0593	0.0372	-0.0221	8	MAL2	Body	island
cg03077331	-0.0399	0.0979	4.65e-05	0.00282666	0.1144	0.0745	-0.0399	17	FN3K	TSS1500	island
cg03070741	-0.0971	0.8123	4.65e-05	0.00282666	0.8524	0.7553	-0.0971	19	GNG7	5'UTR	island
cg12002303	-0.1381	0.2978	4.66e-05	0.0028273	0.3549	0.2167	-0.1381	15		IGR	island
cg22069262	-0.0407	0.8076	4.67e-05	0.00283431	0.8244	0.7838	-0.0407	7	TMEM184A	Body	island
cg23811464	-0.1104	0.1846	4.68e-05	0.00283789	0.2301	0.1198	-0.1104	12	SOX5	TSS1500	island
cg16919456	-0.1032	0.8244	4.68e-05	0.00283789	0.867	0.7638	-0.1032	18		IGR	island
cg02423817	0.0615	0.6929	4.69e-05	0.0028381	0.6675	0.7291	0.0615	11	PTPRCAP	Body	island
cg23691090	-0.0283	0.0658	4.7e-05	0.00284637	0.0775	0.0492	-0.0283	22	C22orf26	1stExon	island
cg10735475	-0.0877	0.4112	4.71e-05	0.00285034	0.4474	0.3597	-0.0877	13		IGR	island
cg03095188	-0.0789	0.4682	4.71e-05	0.00285054	0.5008	0.4219	-0.0789	19	LMTK3	Body	island
cg07890457	-0.0949	0.7783	4.72e-05	0.00285228	0.8175	0.7226	-0.0949	19	LYPD4	TSS1500	island
cg02817601	-0.0412	0.9282	4.72e-05	0.00285228	0.9452	0.904	-0.0412	16		IGR	island
cg26785617	-0.0094	0.0369	4.73e-05	0.00285285	0.0407	0.0313	-0.0094	17	C17orf108	5'UTR	island
cg03575512	-0.0654	0.1561	4.73e-05	0.0028565	0.1831	0.1177	-0.0654	5		IGR	island
cg05090319	-0.0865	0.8561	4.74e-05	0.00285688	0.8918	0.8053	-0.0865	22		IGR	island
cg26523264	-0.0505	0.7908	4.75e-05	0.00286479	0.8116	0.7611	-0.0505	19	ADAMTS10	Body	island
cg13867237	-0.1442	0.3552	4.77e-05	0.00287245	0.4147	0.2704	-0.1442	9		IGR	island
cg04249142	-0.0183	0.0645	4.78e-05	0.00287656	0.0721	0.0537	-0.0183	19	NR2F6	1stExon	island
cg11718806	-0.1184	0.2694	4.79e-05	0.00288237	0.3183	0.1999	-0.1184	6		IGR	island
cg06172942	0.0865	0.1232	4.8e-05	0.00288541	0.0876	0.174	0.0865	3	RASSF1	TSS200	island
cg11970349	-0.1014	0.2824	4.8e-05	0.00288541	0.3243	0.2229	-0.1014	4	GPR78	TSS200	island
cg24166864	-0.1476	0.431	4.81e-05	0.00289034	0.4919	0.3444	-0.1476	12	WIF1	TSS200	island
cg01702513	-0.0688	0.4403	4.81e-05	0.00289034	0.4687	0.3999	-0.0688	10		IGR	island
cg26746037	-0.1107	0.8037	4.83e-05	0.00290165	0.8494	0.7387	-0.1107	19	ZFR2	Body	island
cg11324999	-0.0428	0.1483	4.85e-05	0.00290845	0.1659	0.1231	-0.0428	2	CRIM1	TSS1500	island
cg07959380	-0.0423	0.2616	4.85e-05	0.00291132	0.2791	0.2367	-0.0423	16	SPIRE2	TSS1500	island
cg15041550	-0.1131	0.3905	4.86e-05	0.002914	0.4372	0.3241	-0.1131	6	GLP1R	1stExon	island
cg26708235	-0.1276	0.2893	4.86e-05	0.002914	0.342	0.2144	-0.1276	13	ATP8A2	1stExon	island
cg02288825	-0.0821	0.8239	4.87e-05	0.002914	0.8578	0.7757	-0.0821	2	MYT1L	5'UTR	island
cg21051972	-0.1175	0.3478	4.87e-05	0.00291447	0.3962	0.2788	-0.1175	11		IGR	island
cg14769207	-0.047	0.0979	4.88e-05	0.00291654	0.1172	0.0703	-0.047	21	SIM2	TSS200	island
cg11977693	-0.0787	0.1403	4.88e-05	0.00291654	0.1728	0.0941	-0.0787	15	LOC283731	Body	island
cg25694979	-0.1093	0.2885	4.9e-05	0.00292673	0.3336	0.2243	-0.1093	15	ST8SIA2	Body	island
cg18116971	-0.1352	0.5276	4.91e-05	0.00293047	0.5834	0.4482	-0.1352	19	BRUNOL5	Body	island
cg03954144	0.1113	0.6882	4.91e-05	0.00293306	0.6423	0.7536	0.1113	13		IGR	island
cg08072210	-0.0487	0.8711	4.93e-05	0.00294024	0.8912	0.8425	-0.0487	18		IGR	island
cg02106223	-0.0968	0.176	4.97e-05	0.00296053	0.2159	0.1191	-0.0968	4	HELT	TSS200	island
cg25054674	-0.0671	0.9112	4.97e-05	0.00296053	0.9389	0.8718	-0.0671	2	C2orf85	3'UTR	island
cg04395798	-0.1135	0.238	4.97e-05	0.00296053	0.2848	0.1713	-0.1135	10	LOC84856	Body	island
cg02882968	-0.0577	0.8203	4.98e-05	0.00296242	0.8441	0.7864	-0.0577	7	LOC642006	Body	island
cg09495418	-0.1195	0.3012	4.98e-05	0.00296242	0.3505	0.231	-0.1195	15	GLDN	1stExon	island
cg15375488	-0.0976	0.5499	4.98e-05	0.00296457	0.5902	0.4926	-0.0976	2		IGR	island
cg25812043	-0.1149	0.5391	4.99e-05	0.00296481	0.5865	0.4716	-0.1149	9	PNPLA7	Body	island
cg02680086	-0.0586	0.1791	4.99e-05	0.00296661	0.2033	0.1447	-0.0586	11	SLC43A1	Body	island
cg04268432	-0.064	0.4142	5.01e-05	0.00297201	0.4406	0.3766	-0.064	16	WFDC1	Body	island
cg09279736	0.0438	0.7185	5.01e-05	0.00297201	0.7004	0.7443	0.0438	6	RNF39	Body	island
cg06175243	0.0672	0.052	5.02e-05	0.00297585	0.0243	0.0915	0.0672	3	CMTM7	Body	island
cg15091407	-0.1106	0.4514	5.02e-05	0.00297585	0.497	0.3864	-0.1106	19		IGR	island
cg11002986	-0.1251	0.2434	5.03e-05	0.00298141	0.295	0.1699	-0.1251	20		IGR	island
cg13185413	0.0454	0.7952	5.04e-05	0.00298141	0.7764	0.8218	0.0454	6	RNF39	Body	island
cg05754719	-0.0859	0.8531	5.04e-05	0.00298141	0.8886	0.8026	-0.0859	21	TRPM2	Body	island
cg01301319	-0.0497	0.4264	5.04e-05	0.002983	0.4469	0.3972	-0.0497	7	HOXA3	5'UTR	island
cg17220278	-0.0824	0.9046	5.05e-05	0.00298384	0.9386	0.8562	-0.0824	1	PRDM16	Body	island
cg04889061	-0.0908	0.5935	5.06e-05	0.00298869	0.631	0.5401	-0.0908	16	JPH3	Body	island
cg17154586	-0.0962	0.2475	5.06e-05	0.00299028	0.2872	0.1909	-0.0962	17		IGR	island
cg18061259	-0.1401	0.4316	5.08e-05	0.00299666	0.4894	0.3493	-0.1401	12	RFX4	Body	island
cg19021221	-0.01	0.0482	5.08e-05	0.00299789	0.0524	0.0423	-0.01	1		IGR	island
cg15605448	-0.0786	0.1765	5.09e-05	0.00300356	0.2089	0.1304	-0.0786	19	FXYD7	5'UTR	island
cg12855522	0.1283	0.202	5.09e-05	0.00300376	0.1491	0.2774	0.1283	6	CPNE5	TSS1500	island
cg06784824	-0.0601	0.2435	5.11e-05	0.00301137	0.2683	0.2082	-0.0601	11	SPI1	Body	island
cg05657717	-0.1186	0.2427	5.12e-05	0.00301441	0.2917	0.1731	-0.1186	12	PPP1R1A	Body	island
cg18167759	-0.0811	0.8679	5.12e-05	0.00301543	0.9013	0.8202	-0.0811	12	CACNA2D4	Body	island
cg03844506	-0.061	0.1458	5.14e-05	0.00302431	0.1709	0.1099	-0.061	4		IGR	island
cg14351692	-0.0771	0.822	5.15e-05	0.00302599	0.8538	0.7767	-0.0771	12	GRIN2B	Body	island
cg00689340	-0.0539	0.2149	5.15e-05	0.00302599	0.2372	0.1833	-0.0539	2	RTKN	Body	island
cg00204465	0.099	0.2051	5.15e-05	0.00302599	0.1643	0.2633	0.099	17	MYO15B	TSS200	island
cg13298153	-0.0581	0.9117	5.15e-05	0.00302614	0.9356	0.8775	-0.0581	7		IGR	island
cg10027487	-0.0223	0.07	5.16e-05	0.00302764	0.0793	0.0569	-0.0223	16	CMTM4	Body	island
cg12288076	-0.0822	0.6309	5.16e-05	0.00302946	0.6648	0.5826	-0.0822	20	C20orf123	Body	island
cg25523509	-0.1334	0.3646	5.17e-05	0.00303057	0.4197	0.2863	-0.1334	10	PAX2	TSS1500	island
cg26090072	-0.0658	0.2079	5.17e-05	0.00303181	0.2351	0.1693	-0.0658	2	RTKN	TSS1500	island
cg15860624	-0.0953	0.6035	5.18e-05	0.00303228	0.6428	0.5475	-0.0953	19	ZFR2	Body	island
cg13347257	-0.1258	0.5221	5.18e-05	0.00303265	0.574	0.4482	-0.1258	3	LHFPL4	Body	island
cg08668551	-0.1192	0.3592	5.18e-05	0.00303265	0.4084	0.2892	-0.1192	11		IGR	island
cg01158822	-0.0265	0.0625	5.19e-05	0.00303462	0.0735	0.047	-0.0265	6	TFAP2A	Body	island
cg03210866	-0.0477	0.2329	5.19e-05	0.00303462	0.2526	0.2048	-0.0477	2	EPCAM	Body	island
cg19327614	-0.1106	0.3324	5.2e-05	0.00303559	0.3781	0.2675	-0.1106	9		IGR	island
cg03695103	-0.1016	0.5154	5.2e-05	0.00303579	0.5573	0.4557	-0.1016	11	BRSK2	Body	island
cg16024950	-0.158	0.4677	5.21e-05	0.00304133	0.533	0.3749	-0.158	7	ACTL6B	TSS200	island
cg09107007	-0.094	0.2	5.22e-05	0.00304133	0.2388	0.1448	-0.094	1	GABRD	TSS200	island
cg21925310	-0.1169	0.2583	5.22e-05	0.00304133	0.3065	0.1896	-0.1169	22	SULT4A1	TSS200	island
cg07036524	-0.16	0.4685	5.23e-05	0.00305033	0.5345	0.3745	-0.16	18		IGR	island
cg11707310	-0.05	0.9544	5.24e-05	0.00305044	0.9751	0.925	-0.05	1	MMEL1	Body	island
cg09310891	-0.1093	0.2676	5.25e-05	0.00305759	0.3127	0.2034	-0.1093	19	CLEC4GP1	Body	island
cg04484550	-0.1026	0.7791	5.27e-05	0.00306542	0.8215	0.7189	-0.1026	1	FLJ42875	Body	island
cg08104023	-0.0707	0.7034	5.28e-05	0.00306826	0.7326	0.6619	-0.0707	16		IGR	island
cg01638592	-0.1468	0.3065	5.28e-05	0.00306826	0.3671	0.2203	-0.1468	12	CUX2	Body	island
cg24875029	-0.1051	0.6938	5.28e-05	0.00306826	0.7371	0.6321	-0.1051	2	POU3F3	TSS1500	island
cg24511953	-0.0614	0.9466	5.29e-05	0.00306826	0.9719	0.9105	-0.0614	7	VIPR2	Body	island
cg24760717	-0.0811	0.7098	5.29e-05	0.00306826	0.7432	0.6621	-0.0811	21		IGR	island
cg08394602	-0.0718	0.703	5.3e-05	0.00307339	0.7327	0.6608	-0.0718	19		IGR	island
cg18309817	-0.09	0.2859	5.3e-05	0.00307339	0.323	0.233	-0.09	18	CIDEA	TSS1500	island
cg04588079	-0.0093	0.0242	5.31e-05	0.00307339	0.028	0.0188	-0.0093	12	HEBP1	1stExon	island
cg12098963	-0.11	0.2422	5.31e-05	0.00307339	0.2876	0.1776	-0.11	10	CRTAC1	Body	island
cg08871964	-0.1167	0.2954	5.32e-05	0.00307535	0.3436	0.2269	-0.1167	19	SPTBN4	Body	island
cg16172814	-0.1294	0.364	5.32e-05	0.00307535	0.4174	0.288	-0.1294	10	OGDHL	5'UTR	island
cg07605834	-0.0497	0.8939	5.32e-05	0.00307535	0.9145	0.8647	-0.0497	16		IGR	island
cg15564590	-0.0289	0.0938	5.34e-05	0.00308545	0.1058	0.0768	-0.0289	19	MEX3D	Body	island
cg09003023	0.0961	0.153	5.34e-05	0.00308545	0.1134	0.2095	0.0961	6	HLA-J	Body	island
cg00595030	0.0649	0.613	5.34e-05	0.00308545	0.5862	0.6511	0.0649	19	ICAM4	3'UTR	island
[truncated: 7,166 more rows]

## Sheet: Table S7
# Supplementary Table S7: Demographic and clinicopathological characteristics comparison between samples with reversed methylation level in two DNAmAge groups.
Characteristics	Total (%)	DNAmAge-ACC		Pa		Characteristics	Total (%)	DNAmAge-DEC		Pa
		Hypermethylation	Hypomethylation					Hypomethylation	Hypermethylation
		(N = 94)	(N = 54)					(N = 79)	(N = 25)
Age (Years)						Age (Years)
Continuousb	148 (100)	47.7 ± 13.4	41.9 ± 11.3	0.024		Continuousb	104 (100)	53.6 ± 14.3	53.1 ± 15.2	0.721
Category (Median)						Category (Median)				1.000
<47	89 (60)	53 (56)	36 (67)	0.229		<47	33 (32)	25 (32)	8 (32)
≥47	59 (40)	41 (44)	18 (33)			≥47	71 (68)	54 (68)	17 (68)
BMI (WHO)				0.714		BMI (WHO)				0.899
<18.5	6 (4)	4 (4)	2 (4)			<18.5	3 (3)	3 (4)	0 (0)
18.5-25	43 (29)	30 (32)	13 (24)			18.5-25	11 (11)	22 (28)	9 (36)
25-30	31 (21)	21 (22)	10 (19)			25-30	25 (24)	19 (24)	6 (24)
>30	46 (31)	27 (29)	19 (35)			>30	26 (25)	19 (24)	7 (28)
Missing	22 (15)	12 (13)	10 (18)			Missing	39 (37)	16 (20)	3 (12)
Race				1.000		Race				0.144
White	99 (67)	62 (66)	37 (69)			White	70 (67)	56 (71)	14 (56)
Others	31 (21)	19 (20)	12 (22)			Others	21 (20)	13 (16)	8 (32)
Missing	18 (12)	13 (14)	5 (9)			Missing	13 (13)	10 (13)	3 (12)
Ethnicity				0.572		Ethnicity				1.000
Hispanic or Latino	15 (10)	10 (11)	5 (9)			Hispanic or Latino	5 (5)	4 (5)	1 (4)
Not Hispanic or Latino	81 (55)	45 (48)	36 (67)			Not Hispanic or Latino	59 (57)	46 (58)	13 (52)
Missing	52 (35)	39 (41)	13 (24)			Missing	40 (38)	29 (37)	11 (44)
Stage				0.541		Stage				0.103
I+II	112 (76)	72 (77)	40 (74)			I+II	75 (72)	60 (76)	15 (60)
III+IV	33 (22)	19 (20)	14 (26)			III+IV	24 (23)	15 (19)	9 (36)
Missing	3 (2)	3 (3)	0 (0)			Missing	5 (5)	4 (5)	1 (4)
Tumor status				0.842		Tumor status				0.085
With Tumor	34 (23)	21 (22)	13 (24)			With Tumor	34 (33)	29 (37)	5 (20)
Tumor Free	107 (72)	68 (73)	39 (72)			Tumor Free	54 (52)	37 (47)	17 (68)
Missing	7 (5)	5 (5)	2 (4)			Missing	16 (15)	13 (16)	3 (12)
Treatment outcomec				0.470		Treatment outcomec				0.529
Response	98 (66)	67 (72)	31 (58)			Response	52 (50)	37 (47)	15 (60)
Non-Response	9 (6)	5 (5)	4 (7)			Non-Response	16 (15)	13 (16)	3 (12)
Missing	41 (28)	22 (23)	19 (35)			Missing	36 (35)	29 (37)	7 (28)
Menopause				0.038		Menopause				0.774
Post	31 (21)	25 (27)	6 (11)			Post	39 (38)	30 (38)	9 (36)
Pre	64 (43)	37 (39)	27 (50)			Pre	32 (30)	26 (33)	6 (24)
Missing	53 (36)	32 (34)	21 (39)			Missing	33 (32)	23 (29)	10 (40)
HPV				1.000		HPV				0.194
Positive	144 (98)	91 (97)	53 (98)			Positive	94 (90)	69 (87)	25 (100)
Negative	2 (1)	1 (1)	1 (2)			Negative	8 (8)	8 (10)	0 (0)
Missing	2 (1)	2 (2)	0 (0)			Missing	2 (2)	2 (3)	0 (0)
aFisher’s exact test for categorical data and two-sample Mann-Whitney test for continuous data						aFisher’s exact test for categorical data and two-sample Mann-Whitney test for continuous data
bContinuous values are represented with mean ± standard deviation						bContinuous values are represented with mean ± standard deviation
cResponse means complete remission/response partial and remission/response; Non-Response means progressive disease and stable disease						cResponse means complete remission/response partial and remission/response; Non-Response means progressive disease and stable disease

## Sheet: Table S8
# Supplementary Table S8: Demographic and clinicopathological characteristic comparison between two new DNAmAge groups.
Characteristics	Total (%)	Epigenetic age (5-year cut off)		Pa
		DNAmAge-ACC*	DNAmAge-DEC*
		(N = 123)	(N = 84)
Age (Years)
Continuousb	207 (100)	45.2 ± 13.2	54.1 ± 14.8	<0.001
Category (Median)				<0.001
<47	99 (48)	74 (60)	25 (30)
≥47	108 (52)	49 (40)	59 (70)
BMI (WHO)				0.457
<18.5	8 (4)	5 (4)	3 (4)
18.5-25	59 (29)	32 (26)	27 (32)
25-30	52 (25)	30 (24)	22 (26)
>30	54 (26)	37 (31)	17 (20)
Missing	34 (16)	19 (15)	15 (18)
Race				0.597
White	141 (68)	80 (65)	61 (73)
Others	42 (20)	26 (21)	16 (19)
Missing	24 (12)	17 (14)	7 (8)
Ethnicity				0.188
Hispanic or Latino	17 (8)	13 (10)	4 (5)
Not Hispanic or Latino	114 (55)	66 (54)	48 (57)
Missing	76 (37)	44 (36)	32 (38)
Stage				1.000
I+II	153 (74)	92 (75)	61 (73)
III+IV	49 (24)	29 (23)	20 (24)
Missing	5 (2)	2 (2)	3 (3)
Tumor status				0.014
With Tumor	56 (27)	27 (22)	29 (35)
Tumor Free	131 (63)	89 (72)	42 (50)
Missing	20 (10)	7 (6)	13 (15)
Treatment outcomec				0.017
Response	120 (58)	81 (66)	39 (46)
Non-Response	23 (11)	9 (7)	14 (17)
Missing	64 (31)	33 (27)	31 (37)
Menopause				0.036
Post	57 (27)	27 (22)	30 (36)
Pre	82 (40)	54 (44)	28 (33)
Missing	68 (33)	42 (34)	26 (31)
HPV				0.003
Positive	194 (94)	120 (97)	74 (88)
Negative	9 (4)	1 (1)	8 (10)
Missing	4 (2)	2 (2)	2 (2)
aFisher’s exact test for categorical data and two-sample Mann-Whitney test for continuous data
bContinuous values are represented with mean ± standard deviation
cResponse means complete remission/response partial and remission/response; Non-Response means progressive disease and stable disease

## Sheet: Table S9
# Supplementary Table S9: Independent test between frequently mutated genes (> 10%) and new DNAm age groups.
Hugo_Symbol	DNAmAge-ACC*	DNAmAge-DEC*	P	OR	CI.UP	CI.DN	FDR
TP53	2	10	0.00386758	0.120536	0.589848	0.0124909	0.0696164
HYDIN	5	11	0.0301276	0.276258	0.908136	0.0719897	0.180766
NIPBL	5	11	0.0301276	0.276258	0.908136	0.0719897	0.180766
PTPN13	10	2	0.127975	3.56532	34.3874	0.729345	0.575887
CDK12	11	3	0.165626	2.60753	15.0515	0.658142	0.589413
PRKDC	13	4	0.196471	2.32567	10.1846	0.682806	0.589413
PIK3CA	25	22	0.30889	0.700636	1.43778	0.342499	0.673538
DMD	13	12	0.393279	0.695532	1.77882	0.27382	0.673538
EP300	13	12	0.393279	0.695532	1.77882	0.27382	0.673538
WDFY4	10	4	0.410613	1.74058	7.8959	0.479048	0.673538
CSMD3	11	4	0.411606	1.93195	8.64407	0.545449	0.673538
RYR2	15	7	0.491317	1.5033	4.59192	0.542976	0.736976
HUWE1	14	11	0.669559	0.836794	2.16947	0.330188	0.899181
TENM1	10	5	0.784991	1.37516	5.34647	0.407732	0.899181
NSD1	11	6	0.797991	1.25569	4.33113	0.403756	0.899181
FBXW7	15	9	0.827433	1.13784	3.12647	0.437312	0.899181
MUC4	20	15	0.849226	0.87561	1.98677	0.392474	0.899181
ABCA12	10	7	1	0.95712	3.11047	0.311917	1

## Sheet: Table S10
# Supplementary Table S10: Differentially methylated probes in CpG islands identified by ChAMP between two new DNAm age groups.
PID	logFC	AveExpr	P	FDR	DNAmAge-ACC*_AVG	DNAmAge-DEC*_AVG	deltaBeta	CHR	Gene	Feature	CGI
cg07547549	-0.262079	0.643209	1.87955e-20	2.16855e-15	0.74956	0.487481	-0.262079	20	SLC12A5	Body	island
cg12373771	-0.256725	0.286498	9.68417e-19	5.58661e-14	0.390676	0.133951	-0.256725	22	CECR6	1stExon	island
cg12392473	-0.344463	0.380925	1.63523e-16	6.28889e-12	0.520707	0.176244	-0.344463	20	KCNB1	TSS200	island
cg12307787	-0.297885	0.298886	3.95991e-16	1.1422e-11	0.419767	0.121882	-0.297885	20	KCNB1	TSS200	island
cg11131532	-0.262113	0.238181	1.132e-15	2.61212e-11	0.344546	0.0824321	-0.262113	20	KCNB1	TSS200	island
cg07846081	-0.23248	0.302408	8.41179e-14	1.61753e-09	0.396748	0.164268	-0.23248	3	CPNE4	TSS200	island
cg03545227	-0.165123	0.245524	2.33721e-13	3.76466e-09	0.312531	0.147408	-0.165123	2	PTPRN	Body	island
cg21787078	-0.16237	0.579261	2.61036e-13	3.76466e-09	0.64515	0.48278	-0.16237	1	CSMD2	Body	island
cg02268569	-0.121977	0.342156	1.39422e-12	1.74369e-08	0.391654	0.269677	-0.121977	16	SOX8	Body	island
cg01663603	-0.239661	0.238806	1.51131e-12	1.74369e-08	0.33606	0.0963988	-0.239661	20	KCNB1	TSS200	island
cg19392831	-0.12607	0.582444	2.8499e-12	2.96584e-08	0.633603	0.507533	-0.12607	10	PRLHR	TSS1500	island
cg02383785	-0.205784	0.327377	3.0847e-12	2.96584e-08	0.410884	0.205099	-0.205784	7		IGR	island
cg02378847	-0.185965	0.237185	3.82849e-12	3.39782e-08	0.312649	0.126683	-0.185965	15	ISLR2	5'UTR	island
cg20338386	-0.175996	0.704282	5.40932e-12	4.12954e-08	0.7757	0.599705	-0.175996	13		IGR	island
cg00976453	-0.214361	0.17111	5.54394e-12	4.12954e-08	0.258097	0.0437357	-0.214361	20	KCNB1	TSS1500	island
cg13456654	-0.200431	0.620006	5.72672e-12	4.12954e-08	0.701341	0.50091	-0.200431	19		IGR	island
cg08273362	-0.213685	0.65829	7.136e-12	4.84308e-08	0.745002	0.531318	-0.213685	19	GRIN3B	Body	island
cg23934731	-0.194394	0.286194	7.90639e-12	5.06782e-08	0.365079	0.170685	-0.194394	15		IGR	island
cg01866606	-0.161821	0.356635	1.10057e-11	6.68311e-08	0.422302	0.260481	-0.161821	2		IGR	island
cg12214908	-0.174769	0.34266	1.33924e-11	7.36913e-08	0.41358	0.238812	-0.174769	19	MEIS3	Body	island
cg13448605	-0.193781	0.288089	1.34128e-11	7.36913e-08	0.366725	0.172944	-0.193781	1	RSPO1	1stExon	island
cg01893629	-0.184337	0.843389	1.41696e-11	7.43105e-08	0.918192	0.733855	-0.184337	12		IGR	island
cg07801181	-0.09227	0.874027	1.67144e-11	8.38453e-08	0.91147	0.8192	-0.09227	16		IGR	island
cg24871691	-0.131888	0.137155	1.93831e-11	9.31812e-08	0.190674	0.0587861	-0.131888	12	PRMT8	Body	island
cg05331791	-0.240989	0.711545	2.04939e-11	9.458e-08	0.809338	0.568349	-0.240989	20	ZBTB46	Body	island
cg07749412	-0.204768	0.210906	2.33223e-11	1.03494e-07	0.294	0.0892321	-0.204768	19	C3P1	Body	island
cg11685316	-0.166966	0.469202	2.4628e-11	1.0524e-07	0.536956	0.36999	-0.166966	17	MFSD6L	5'UTR	island
cg04059826	-0.124983	0.411933	3.34913e-11	1.38003e-07	0.462651	0.337668	-0.124983	8	SCRT1	Body	island
cg09103234	-0.16753	0.816423	4.50806e-11	1.74224e-07	0.884406	0.716876	-0.16753	12	GPR133	Body	island
cg18995143	-0.157184	0.368301	4.53016e-11	1.74224e-07	0.432086	0.274902	-0.157184	17	HRNBP3	5'UTR	island
cg14002754	-0.164834	0.882866	6.80564e-11	2.43585e-07	0.949755	0.784922	-0.164834	20	KCNQ2	Body	island
cg02305853	-0.157457	0.420427	7.08145e-11	2.43585e-07	0.484322	0.326865	-0.157457	20	C20orf46	TSS1500	island
cg11220663	-0.170363	0.331931	7.34332e-11	2.43585e-07	0.401064	0.230701	-0.170363	2	ADD2	5'UTR	island
cg04518195	-0.140658	0.632834	7.35727e-11	2.43585e-07	0.689913	0.549255	-0.140658	19	LRRC4B	3'UTR	island
cg14510359	-0.194086	0.384393	7.5343e-11	2.43585e-07	0.463153	0.269067	-0.194086	1	MMEL1	Body	island
cg26714388	-0.161372	0.901775	7.60043e-11	2.43585e-07	0.967259	0.805887	-0.161372	12		IGR	island
cg08821431	-0.156236	0.756677	8.29524e-11	2.53636e-07	0.820077	0.663841	-0.156236	12		IGR	island
cg14202338	-0.156081	0.668966	8.35372e-11	2.53636e-07	0.732303	0.576223	-0.156081	19	GIPC3	Body	island
cg01328269	-0.109313	0.923026	8.96679e-11	2.6527e-07	0.967385	0.858072	-0.109313	19	UNC13A	Body	island
cg09997824	-0.0937207	0.899381	1.00707e-10	2.90479e-07	0.937412	0.843692	-0.0937207	1		IGR	island
cg08540929	-0.14111	0.881692	1.04737e-10	2.94734e-07	0.938954	0.797844	-0.14111	5		IGR	island
cg01445809	-0.144293	0.11338	1.10156e-10	3.02603e-07	0.171933	0.0276405	-0.144293	20	KCNB1	TSS1500	island
cg22597210	-0.201747	0.399577	1.15709e-10	3.10466e-07	0.481446	0.279699	-0.201747	19	C3P1	Body	island
cg27375056	-0.112425	0.596268	1.24773e-10	3.24037e-07	0.64189	0.529465	-0.112425	13	F7	Body	island
cg23494533	-0.153234	0.805415	1.26384e-10	3.24037e-07	0.867597	0.714363	-0.153234	22		IGR	island
cg03200166	-0.234362	0.37368	1.29266e-10	3.24222e-07	0.468784	0.234421	-0.234362	11	SYT7	Body	island
cg20397902	-0.169116	0.844339	1.40687e-10	3.40002e-07	0.912966	0.74385	-0.169116	16		IGR	island
cg12878812	-0.156304	0.570651	1.45552e-10	3.40002e-07	0.634079	0.477774	-0.156304	12	SRRM4	1stExon	island
cg23181554	-0.191633	0.513796	1.46426e-10	3.40002e-07	0.59156	0.399927	-0.191633	10		IGR	island
cg12075720	-0.233337	0.275773	1.47345e-10	3.40002e-07	0.370461	0.137124	-0.233337	19	UNC13A	TSS200	island
cg25385733	-0.143944	0.181605	1.5446e-10	3.4803e-07	0.240017	0.0960733	-0.143944	2	MARCH4	TSS1500	island
cg14225847	-0.119644	0.466212	1.56857e-10	3.4803e-07	0.514763	0.395119	-0.119644	8	ARC	1stExon	island
cg14022022	-0.156719	0.269758	1.65796e-10	3.60922e-07	0.333354	0.176636	-0.156719	9	GRIN1	Body	island
cg14996807	-0.180857	0.718985	1.76803e-10	3.77755e-07	0.792376	0.611519	-0.180857	19	UNC13A	Body	island
cg24300475	-0.105428	0.124449	1.83468e-10	3.84869e-07	0.167231	0.0618032	-0.105428	12	PRMT8	Body	island
cg23739862	-0.19181	0.325516	1.96754e-10	4.0537e-07	0.403352	0.211542	-0.19181	12	PRMT8	1stExon	island
cg00508659	-0.122221	0.887508	2.06434e-10	4.17851e-07	0.937105	0.814884	-0.122221	16	CACNA1H	Body	island
cg10946576	-0.229803	0.633355	2.12975e-10	4.23658e-07	0.726608	0.496805	-0.229803	20	KCNQ2	Body	island
cg21015196	-0.184592	0.252288	2.41778e-10	4.72803e-07	0.327195	0.142604	-0.184592	14		IGR	island
cg09694722	-0.148181	0.238999	2.51581e-10	4.83774e-07	0.29913	0.150949	-0.148181	11	INS-IGF2	Body	island
cg20339650	-0.176636	0.273929	2.75423e-10	5.13169e-07	0.345608	0.168971	-0.176636	11	INS-IGF2	Body	island
cg03845626	-0.153158	0.322221	2.75763e-10	5.13169e-07	0.384372	0.231214	-0.153158	16	SOX8	Body	island
cg09630437	-0.0939202	0.139448	2.83296e-10	5.14078e-07	0.177561	0.0836403	-0.0939202	19	SLC39A3	TSS1500	island
cg10176110	-0.185776	0.445574	2.85163e-10	5.14078e-07	0.520962	0.335186	-0.185776	6	SMOC2	TSS200	island
cg14674720	-0.177505	0.255079	3.33331e-10	5.79265e-07	0.32711	0.149605	-0.177505	2		IGR	island
cg01255513	-0.222357	0.685544	3.36964e-10	5.79265e-07	0.775776	0.553419	-0.222357	19	CACNA1A	Body	island
cg24578124	-0.158274	0.254969	3.39284e-10	5.79265e-07	0.319196	0.160922	-0.158274	19	MADCAM1	Body	island
cg21222178	-0.218418	0.719955	3.43846e-10	5.79265e-07	0.808589	0.59017	-0.218418	19	UNC13A	Body	island
cg00390775	-0.168942	0.197861	3.46426e-10	5.79265e-07	0.266417	0.0974756	-0.168942	9	PRUNE2	TSS1500	island
cg19794207	-0.0982348	0.358818	3.85614e-10	6.3558e-07	0.398682	0.300447	-0.0982348	9	GRIN1	Body	island
cg27003849	-0.188955	0.204749	4.25954e-10	6.88938e-07	0.281426	0.0924707	-0.188955	12	PRMT8	Body	island
cg11480800	-0.211684	0.290086	4.30618e-10	6.88938e-07	0.375987	0.164302	-0.211684	15	PYGO1	TSS200	island
cg15136870	-0.131422	0.26775	4.35901e-10	6.88938e-07	0.321081	0.189659	-0.131422	19	CRLF1	Body	island
cg16945128	-0.131404	0.765446	5.10564e-10	7.96039e-07	0.81877	0.687365	-0.131404	20	KCNQ2	Body	island
cg17507361	-0.0710676	0.941682	5.8422e-10	8.86138e-07	0.970521	0.899454	-0.0710676	5		IGR	island
cg05933904	-0.244627	0.400829	5.85214e-10	8.86138e-07	0.500098	0.25547	-0.244627	16	SOX8	1stExon	island
cg21900078	-0.125247	0.56365	5.91394e-10	8.86138e-07	0.614475	0.489228	-0.125247	7	PTPRN2	Body	island
cg26461965	-0.134103	0.635683	6.23942e-10	9.11472e-07	0.690101	0.555998	-0.134103	12	GALNT9	Body	island
cg02753903	-0.134851	0.654386	6.27618e-10	9.11472e-07	0.709108	0.574257	-0.134851	19	RYR1	Body	island
cg03196666	-0.110078	0.388769	6.32001e-10	9.11472e-07	0.433438	0.323361	-0.110078	1		IGR	island
cg13787987	-0.176095	0.215009	6.55774e-10	9.34081e-07	0.286468	0.110373	-0.176095	10	OGDHL	TSS200	island
cg16620809	-0.13171	0.735233	6.79902e-10	9.56639e-07	0.78868	0.65697	-0.13171	19		IGR	island
cg18394178	-0.15876	0.775188	7.01948e-10	9.75758e-07	0.839613	0.680852	-0.15876	19	CACNA1A	Body	island
cg18159323	-0.158597	0.860231	7.54752e-10	1.03667e-06	0.924589	0.765993	-0.158597	7	PTPRN2	Body	island
cg05859777	-0.22401	0.395371	7.96797e-10	1.08154e-06	0.486274	0.262264	-0.22401	11	INS-IGF2	Body	island
cg00501467	-0.145902	0.374212	8.79328e-10	1.15884e-06	0.433419	0.287517	-0.145902	6	PHACTR1	Body	island
cg01250212	-0.181911	0.815734	8.81016e-10	1.15884e-06	0.889552	0.707642	-0.181911	19	GNG7	5'UTR	island
cg23527621	-0.147024	0.527306	8.85083e-10	1.15884e-06	0.586968	0.439944	-0.147024	3	ECE2	Body	island
cg01076874	-0.203304	0.719921	8.93915e-10	1.15884e-06	0.802421	0.599117	-0.203304	19	LRFN1	3'UTR	island
cg04605816	-0.185486	0.49157	9.44931e-10	1.21136e-06	0.56684	0.381354	-0.185486	20	KCNQ2	Body	island
cg17037101	-0.182911	0.28672	9.7272e-10	1.23328e-06	0.360945	0.178033	-0.182911	11	INS-IGF2	Body	island
cg12995800	-0.195237	0.291764	1.00231e-09	1.25698e-06	0.370991	0.175754	-0.195237	5	GLRA1	1stExon	island
cg22995692	-0.202198	0.446887	1.01891e-09	1.25883e-06	0.528938	0.32674	-0.202198	5		IGR	island
cg17705066	-0.232895	0.633245	1.02691e-09	1.25883e-06	0.727754	0.494858	-0.232895	19	GIPC3	Body	island
cg05639405	-0.158526	0.189457	1.03951e-09	1.25883e-06	0.253786	0.0952607	-0.158526	3	CHST13	TSS200	island
[truncated: 9,915 more rows]
